# Supplementary material for: Hybrid AI-enhanced lightning flash prediction in the medium-range forecast horizon
Source: Nat Commun. 2024 Feb 8;15:1188. doi: 10.1038/s41467-024-44697-2 (PMC10853497; doi:10.1038/s41467-024-44697-2)
Supplement: Supplementary file 3 — Source Data [file 41467_2024_44697_MOESM3_ESM.xlsx]

## Sheet: fig2a
Precision_Balanced_2019_024	Recall_Balanced_2019_024	Precision_Balanced_2019_2448	Recall_Balanced_2019_2448	Precision_Balanced_2020_024	Recall_Balanced_2020_024	Precision_Balanced_2020_2448	Recall_Balanced_2020_2448	Precision_Balanced_2021_024	Recall_Balanced_2021_024	Precision_Balanced_2021_2448	Recall_Balanced_2021_2448	Precision_Unbalanced_2019_024	Recall_Unbalanced_2019_024	Precision_Unbalanced_2019_2448	Recall_Unbalanced_2019_2448	Precision_Unbalanced_2020_024	Recall_Unbalanced_2020_024	Precision_Unbalanced_2020_2448	Recall_Unbalanced_2020_2448	Precision_Unbalanced_2021_024	Recall_Unbalanced_2021_024	Precision_Unbalanced_2021_2448	Recall_Unbalanced_2021_2448
0.525544	1	0.525399	1	0.451298	1	0.450704	1	0.451211	1	0.451673	1	0.0115584	1	0.0115624	1	0.00860216	1	0.00860216	1	0.00858776	1	0.00863904	1
0.525545	1	0.5254	1	0.451299	1	0.450705	1	0.451212	1	0.451674	1	0.0115589	1	0.0115629	1	0.00860254	1	0.00860254	1	0.00858814	1	0.00863943	1
0.525546	1	0.525401	1	0.4513	1	0.450706	1	0.451213	1	0.451675	1	0.0115594	1	0.0115634	1	0.00860291	1	0.00860291	1	0.00858853	1	0.00863983	1
0.525547	1	0.525402	1	0.451301	1	0.450707	1	0.451214	1	0.451676	1	0.0115599	1	0.0115639	1	0.00860329	1	0.00860329	1	0.00858892	1	0.00864022	1
0.525548	1	0.525403	1	0.451302	1	0.450708	1	0.451216	1	0.451677	1	0.0115604	1	0.0115644	1	0.00860366	1	0.00860366	1	0.00858931	1	0.00864061	1
0.525549	1	0.525404	1	0.451303	1	0.450709	1	0.451217	1	0.451679	1	0.0115609	1	0.0115649	1	0.00860404	1	0.00860404	1	0.0085897	1	0.00864101	1
0.52555	1	0.525405	1	0.451304	1	0.45071	1	0.451218	1	0.45168	1	0.0115614	1	0.0115654	1	0.00860441	1	0.00860441	1	0.00859009	1	0.0086414	1
0.525551	1	0.525406	1	0.451305	1	0.450711	1	0.451219	1	0.451681	1	0.0115619	1	0.0115659	1	0.00860479	1	0.00860479	1	0.00859048	1	0.0086418	1
0.525552	1	0.525407	1	0.451306	1	0.450712	1	0.45122	1	0.451682	1	0.0115624	1	0.0115664	1	0.00860516	1	0.00860516	1	0.00859087	1	0.00864219	1
0.525553	1	0.525408	1	0.451307	1	0.450713	1	0.451221	1	0.451683	1	0.0115629	1	0.011567	1	0.00860554	1	0.00860554	1	0.00859126	1	0.00864259	1
0.525554	1	0.525409	1	0.451308	1	0.450714	1	0.451222	1	0.451684	1	0.0115634	1	0.0115675	1	0.00860591	1	0.00860591	1	0.00859165	1	0.00864298	1
0.525555	1	0.52541	1	0.451309	1	0.450715	1	0.451223	1	0.451685	1	0.0115639	1	0.011568	1	0.00860629	1	0.00860629	1	0.00859204	1	0.00864338	1
0.525556	1	0.525411	1	0.45131	1	0.450716	1	0.451224	1	0.451686	1	0.0115644	1	0.0115685	1	0.00860666	1	0.00860666	1	0.00859243	1	0.00864377	1
0.525557	1	0.525412	1	0.451311	1	0.450717	1	0.451225	1	0.451687	1	0.0115649	1	0.011569	1	0.00860704	1	0.00860704	1	0.00859282	1	0.00864417	1
0.525558	1	0.525413	1	0.451312	1	0.450718	1	0.451226	1	0.451688	1	0.0115654	1	0.0115695	1	0.00860741	1	0.00860741	1	0.00859321	1	0.00864456	1
0.525559	1	0.525414	1	0.451313	1	0.450719	1	0.451227	1	0.451689	1	0.011566	1	0.01157	1	0.00860779	1	0.00860775	0.999995	0.0085936	1	0.00864496	1
0.525561	1	0.525415	1	0.451315	1	0.45072	1	0.451228	1	0.45169	1	0.0115665	1	0.0115705	1	0.00860816	1	0.00860812	0.999995	0.00859399	1	0.00864535	1
0.525562	1	0.525416	1	0.451316	1	0.450721	1	0.45123	1	0.451691	1	0.011567	1	0.011571	1	0.00860854	1	0.0086085	0.999995	0.00859438	1	0.00864575	1
0.525563	1	0.525417	1	0.451317	1	0.450722	1	0.451231	1	0.451693	1	0.0115675	1	0.0115715	1	0.00860891	1	0.00860887	0.999995	0.00859477	1	0.00864614	1
0.525564	1	0.525419	1	0.451318	1	0.450723	1	0.451232	1	0.451694	1	0.011568	1	0.011572	1	0.00860929	1	0.00860925	0.999995	0.00859516	1	0.00864654	1
0.525565	1	0.52542	1	0.451319	1	0.450724	1	0.451233	1	0.451695	1	0.0115685	1	0.0115725	1	0.00860967	1	0.00860962	0.999995	0.00859555	1	0.00864693	1
0.525566	1	0.525421	1	0.45132	1	0.450725	1	0.451234	1	0.451696	1	0.011569	1	0.011573	1	0.00861004	1	0.00861	0.999995	0.00859594	1	0.00864733	1
0.525567	1	0.525422	1	0.451321	1	0.450726	1	0.451235	1	0.451697	1	0.0115695	1	0.0115735	1	0.00861042	1	0.00861037	0.999995	0.00859633	1	0.00864772	1
0.525568	1	0.525423	1	0.451322	1	0.450727	1	0.451236	1	0.451698	1	0.01157	1	0.011574	1	0.00861079	1	0.00861075	0.999995	0.00859672	1	0.00864812	1
0.525569	1	0.525424	1	0.451323	1	0.450728	1	0.451237	1	0.451699	1	0.0115705	1	0.0115745	1	0.00861117	1	0.00861112	0.999995	0.00859712	1	0.00864851	1
0.52557	1	0.525425	1	0.451324	1	0.450729	1	0.451238	1	0.4517	1	0.011571	1	0.011575	1	0.00861154	1	0.0086115	0.999995	0.00859751	1	0.00864891	1
0.525571	1	0.525426	1	0.451325	1	0.45073	1	0.451239	1	0.451701	1	0.0115715	1	0.0115755	1	0.00861192	1	0.00861187	0.999995	0.0085979	1	0.0086493	1
0.525572	1	0.525427	1	0.451326	1	0.450731	1	0.45124	1	0.451702	1	0.011572	1	0.011576	1	0.00861229	1	0.00861225	0.999995	0.00859829	1	0.0086497	1
0.525573	1	0.525428	1	0.451327	1	0.450732	1	0.451241	1	0.451703	1	0.0115725	1	0.0115765	1	0.00861267	1	0.00861263	0.999995	0.00859868	1	0.0086501	1
0.525574	1	0.525429	1	0.451328	1	0.450734	1	0.451242	1	0.451704	1	0.011573	1	0.011577	1	0.00861305	1	0.008613	0.999995	0.00859907	1	0.00865049	1
0.525575	1	0.52543	1	0.451329	1	0.450735	1	0.451244	1	0.451705	1	0.0115735	1	0.0115775	1	0.00861342	1	0.00861338	0.999995	0.00859946	1	0.00865089	1
0.525576	1	0.525431	1	0.45133	1	0.450736	1	0.451245	1	0.451707	1	0.011574	1	0.011578	1	0.0086138	1	0.00861375	0.999995	0.00859985	1	0.00865128	1
0.525577	1	0.525432	1	0.451331	1	0.450737	1	0.451246	1	0.451708	1	0.0115745	1	0.0115785	1	0.00861417	1	0.00861413	0.999995	0.00860024	1	0.00865168	1
0.525578	1	0.525433	1	0.451332	1	0.450738	1	0.451247	1	0.451709	1	0.011575	1	0.011579	1	0.00861455	1	0.0086145	0.999995	0.00860063	1	0.00865207	1
0.525579	1	0.525434	1	0.451333	1	0.450739	1	0.451248	1	0.45171	1	0.0115755	1	0.0115795	1	0.00861492	1	0.00861488	0.999995	0.00860102	1	0.00865247	1
0.52558	1	0.525435	1	0.451334	1	0.45074	1	0.451249	1	0.451711	1	0.011576	1	0.01158	1	0.0086153	1	0.00861526	0.999995	0.00860141	1	0.00865287	1
0.525581	1	0.525436	1	0.451335	1	0.450741	1	0.45125	1	0.451712	1	0.0115765	1	0.0115805	1	0.00861568	1	0.00861563	0.999995	0.0086018	1	0.00865326	1
0.525582	1	0.525437	1	0.451336	1	0.450742	1	0.451251	1	0.451713	1	0.011577	1	0.011581	1	0.00861605	1	0.00861601	0.999995	0.00860219	1	0.00865366	1
0.525583	1	0.525438	1	0.451337	1	0.450743	1	0.451252	1	0.451714	1	0.0115775	1	0.0115815	1	0.00861643	1	0.00861638	0.999995	0.00860258	1	0.00865405	1
0.525584	1	0.525439	1	0.451338	1	0.450744	1	0.451253	1	0.451715	1	0.011578	1	0.011582	1	0.0086168	1	0.00861676	0.999995	0.00860298	1	0.00865445	1
0.525585	1	0.52544	1	0.451339	1	0.450745	1	0.451254	1	0.451716	1	0.0115785	1	0.0115825	1	0.00861718	1	0.00861714	0.999995	0.00860337	1	0.00865484	1
0.525586	1	0.525441	1	0.45134	1	0.450746	1	0.451255	1	0.451717	1	0.011579	1	0.011583	1	0.00861756	1	0.00861751	0.999995	0.00860376	1	0.00865524	1
0.525587	1	0.525442	1	0.451341	1	0.450747	1	0.451256	1	0.451718	1	0.0115795	1	0.0115835	1	0.00861793	1	0.00861789	0.999995	0.00860415	1	0.00865564	1
0.525588	1	0.525443	1	0.451342	1	0.450748	1	0.451258	1	0.451719	1	0.01158	1	0.011584	1	0.00861831	1	0.00861826	0.999995	0.00860454	1	0.00865603	1
0.52559	1	0.525444	1	0.451343	1	0.450749	1	0.451259	1	0.451721	1	0.0115805	1	0.0115846	1	0.00861868	1	0.00861864	0.999995	0.00860493	1	0.00865643	1
0.525591	1	0.525445	1	0.451344	1	0.45075	1	0.45126	1	0.451722	1	0.011581	1	0.0115851	1	0.00861906	1	0.00861902	0.999995	0.00860532	1	0.00865682	1
0.525592	1	0.525446	1	0.451345	1	0.450751	1	0.451261	1	0.451723	1	0.0115815	1	0.0115856	1	0.00861944	1	0.00861939	0.999995	0.00860571	1	0.00865722	1
0.525593	1	0.525448	1	0.451347	1	0.450752	1	0.451262	1	0.451724	1	0.011582	1	0.0115861	1	0.00861981	1	0.00861977	0.999995	0.0086061	1	0.00865762	1
0.525594	1	0.525449	1	0.451348	1	0.450753	1	0.451263	1	0.451725	1	0.0115825	1	0.0115866	1	0.00862019	1	0.00862015	0.999995	0.0086065	1	0.00865801	1
0.525595	1	0.52545	1	0.451349	1	0.450754	1	0.451264	1	0.451726	1	0.011583	1	0.0115871	1	0.00862057	1	0.00862052	0.999995	0.00860689	1	0.00865841	1
0.525596	1	0.525451	1	0.45135	1	0.450755	1	0.451265	1	0.451727	1	0.0115836	1	0.0115876	1	0.00862094	1	0.0086209	0.999995	0.00860728	1	0.00865881	1
0.525597	1	0.525452	1	0.451351	1	0.450756	1	0.451266	1	0.451728	1	0.0115841	1	0.0115881	1	0.00862132	1	0.00862127	0.999995	0.00860767	1	0.0086592	1
0.525598	1	0.525453	1	0.451352	1	0.450757	1	0.451267	1	0.451729	1	0.0115846	1	0.0115886	1	0.00862169	1	0.00862165	0.999995	0.00860806	1	0.0086596	1
0.525599	1	0.525454	1	0.451353	1	0.450758	1	0.451268	1	0.45173	1	0.0115851	1	0.0115891	1	0.00862207	1	0.00862203	0.999995	0.00860845	1	0.00865999	1
0.5256	1	0.525455	1	0.451354	1	0.450759	1	0.451269	1	0.451731	1	0.0115856	1	0.0115896	1	0.00862245	1	0.0086224	0.999995	0.00860884	1	0.00866034	0.999995
0.525601	1	0.525456	1	0.451355	1	0.45076	1	0.45127	1	0.451732	1	0.0115861	1	0.0115901	1	0.00862282	1	0.00862278	0.999995	0.00860924	1	0.00866074	0.999995
0.525602	1	0.525457	1	0.451356	1	0.450761	1	0.451271	1	0.451734	1	0.0115866	1	0.0115906	1	0.0086232	1	0.00862316	0.999995	0.00860963	1	0.00866114	0.999995
0.525603	1	0.525458	1	0.451357	1	0.450762	1	0.451273	1	0.451735	1	0.0115871	1	0.0115911	1	0.00862358	1	0.00862353	0.999995	0.00861002	1	0.00866153	0.999995
0.525604	1	0.525459	1	0.451358	1	0.450763	1	0.451274	1	0.451736	1	0.0115876	1	0.0115916	1	0.00862395	1	0.00862391	0.999995	0.00861041	1	0.00866193	0.999995
0.525605	1	0.52546	1	0.451359	1	0.450764	1	0.451275	1	0.451737	1	0.0115881	1	0.0115921	1	0.00862429	0.999995	0.00862429	0.999995	0.0086108	1	0.00866233	0.999995
0.525606	1	0.525461	1	0.45136	1	0.450765	1	0.451276	1	0.451738	1	0.0115886	1	0.0115926	1	0.00862466	0.999995	0.00862466	0.999995	0.00861119	1	0.00866272	0.999995
0.525607	1	0.525462	1	0.451361	1	0.450766	1	0.451277	1	0.451739	1	0.0115891	1	0.0115931	1	0.00862504	0.999995	0.00862504	0.999995	0.00861158	1	0.00866312	0.999995
0.525608	1	0.525463	1	0.451362	1	0.450767	1	0.451278	1	0.45174	1	0.0115896	1	0.0115936	1	0.00862542	0.999995	0.00862542	0.999995	0.00861198	1	0.00866352	0.999995
0.525609	1	0.525464	1	0.451363	1	0.450768	1	0.451279	1	0.451741	1	0.0115901	1	0.0115941	1	0.00862579	0.999995	0.00862579	0.999995	0.00861237	1	0.00866391	0.999995
0.52561	1	0.525465	1	0.451364	1	0.45077	1	0.45128	1	0.451742	1	0.0115906	1	0.0115946	1	0.00862617	0.999995	0.00862617	0.999995	0.00861276	1	0.00866431	0.999995
0.525611	1	0.525466	1	0.451365	1	0.450771	1	0.451281	1	0.451743	1	0.0115911	1	0.0115951	1	0.00862655	0.999995	0.00862655	0.999995	0.00861315	1	0.00866471	0.999995
0.525612	1	0.525467	1	0.451366	1	0.450772	1	0.451282	1	0.451744	1	0.0115916	1	0.0115956	1	0.00862692	0.999995	0.00862692	0.999995	0.00861354	1	0.0086651	0.999995
0.525613	1	0.525468	1	0.451367	1	0.450773	1	0.451283	1	0.451745	1	0.0115921	1	0.0115962	1	0.0086273	0.999995	0.0086273	0.999995	0.00861394	1	0.0086655	0.999995
0.525614	1	0.525469	1	0.451368	1	0.450774	1	0.451284	1	0.451746	1	0.0115926	1	0.0115967	1	0.00862768	0.999995	0.00862768	0.999995	0.00861433	1	0.0086659	0.999995
0.525615	1	0.52547	1	0.451369	1	0.450775	1	0.451285	1	0.451748	1	0.0115931	1	0.0115972	1	0.00862806	0.999995	0.00862806	0.999995	0.00861472	1	0.0086663	0.999995
0.525616	1	0.525471	1	0.45137	1	0.450776	1	0.451287	1	0.451749	1	0.0115936	1	0.0115977	1	0.00862843	0.999995	0.00862843	0.999995	0.00861511	1	0.00866669	0.999995
0.525618	1	0.525472	1	0.451371	1	0.450777	1	0.451288	1	0.45175	1	0.0115941	1	0.0115982	1	0.00862881	0.999995	0.00862881	0.999995	0.0086155	1	0.00866709	0.999995
0.525619	1	0.525473	1	0.451372	1	0.450778	1	0.451289	1	0.451751	1	0.0115946	1	0.0115987	1	0.00862919	0.999995	0.00862919	0.999995	0.0086159	1	0.00866749	0.999995
0.52562	1	0.525474	1	0.451373	1	0.450779	1	0.45129	1	0.451752	1	0.0115951	1	0.0115992	1	0.00862956	0.999995	0.00862956	0.999995	0.00861629	1	0.00866788	0.999995
0.525621	1	0.525476	1	0.451374	1	0.45078	1	0.451291	1	0.451753	1	0.0115957	1	0.0115997	1	0.00862994	0.999995	0.00862994	0.999995	0.00861668	1	0.00866828	0.999995
0.525622	1	0.525477	1	0.451375	1	0.450781	1	0.451292	1	0.451754	1	0.0115962	1	0.0116002	1	0.00863032	0.999995	0.00863032	0.999995	0.00861707	1	0.00866868	0.999995
0.525623	1	0.525478	1	0.451376	1	0.450782	1	0.451293	1	0.451755	1	0.0115967	1	0.0116007	1	0.00863069	0.999995	0.00863069	0.999995	0.00861746	1	0.00866907	0.999995
0.525624	1	0.525479	1	0.451377	1	0.450783	1	0.451294	1	0.451756	1	0.0115972	1	0.0116012	1	0.00863107	0.999995	0.00863107	0.999995	0.00861786	1	0.00866947	0.999995
0.525625	1	0.52548	1	0.451378	1	0.450784	1	0.451295	1	0.451757	1	0.0115977	1	0.0116017	1	0.00863145	0.999995	0.00863145	0.999995	0.00861825	1	0.00866987	0.999995
0.525626	1	0.525481	1	0.45138	1	0.450785	1	0.451296	1	0.451758	1	0.0115982	1	0.0116022	1	0.00863183	0.999995	0.00863183	0.999995	0.00861864	1	0.00867027	0.999995
0.525627	1	0.525482	1	0.451381	1	0.450786	1	0.451297	1	0.451759	1	0.0115987	1	0.0116027	1	0.0086322	0.999995	0.0086322	0.999995	0.00861903	1	0.00867066	0.999995
0.525628	1	0.525483	1	0.451382	1	0.450787	1	0.451298	1	0.45176	1	0.0115992	1	0.0116032	1	0.00863258	0.999995	0.00863258	0.999995	0.00861943	1	0.00867106	0.999995
0.525629	1	0.525484	1	0.451383	1	0.450788	1	0.451299	1	0.451762	1	0.0115997	1	0.0116037	1	0.00863296	0.999995	0.00863296	0.999995	0.00861982	1	0.00867146	0.999995
0.52563	1	0.525485	1	0.451384	1	0.450789	1	0.451301	1	0.451763	1	0.0116002	1	0.0116042	1	0.00863334	0.999995	0.00863334	0.999995	0.00862021	1	0.00867186	0.999995
0.525631	1	0.525486	1	0.451385	1	0.45079	1	0.451302	1	0.451764	1	0.0116007	1	0.0116047	1	0.00863371	0.999995	0.00863371	0.999995	0.0086206	1	0.00867225	0.999995
0.525632	1	0.525487	1	0.451386	1	0.450791	1	0.451303	1	0.451765	1	0.0116012	1	0.0116052	1	0.00863409	0.999995	0.00863409	0.999995	0.008621	1	0.00867265	0.999995
0.525633	1	0.525488	1	0.451387	1	0.450792	1	0.451304	1	0.451766	1	0.0116017	1	0.0116057	1	0.00863447	0.999995	0.00863447	0.999995	0.00862139	1	0.00867305	0.999995
0.525634	1	0.525489	1	0.451388	1	0.450793	1	0.451305	1	0.451767	1	0.0116022	1	0.0116063	1	0.00863485	0.999995	0.00863485	0.999995	0.00862178	1	0.00867345	0.999995
0.525635	1	0.52549	1	0.451389	1	0.450794	1	0.451306	1	0.451768	1	0.0116027	1	0.0116068	1	0.00863522	0.999995	0.00863522	0.999995	0.00862217	1	0.00867384	0.999995
0.525636	1	0.525491	1	0.45139	1	0.450795	1	0.451307	1	0.451769	1	0.0116032	1	0.0116073	1	0.0086356	0.999995	0.0086356	0.999995	0.00862257	1	0.00867424	0.999995
0.525637	1	0.525492	1	0.451391	1	0.450796	1	0.451308	1	0.45177	1	0.0116037	1	0.0116078	1	0.00863598	0.999995	0.00863598	0.999995	0.00862296	1	0.00867464	0.999995
0.525638	1	0.525493	1	0.451392	1	0.450797	1	0.451309	1	0.451771	1	0.0116042	1	0.0116083	1	0.00863636	0.999995	0.00863636	0.999995	0.00862335	1	0.00867504	0.999995
0.525639	1	0.525494	1	0.451393	1	0.450798	1	0.45131	1	0.451772	1	0.0116047	1	0.0116088	1	0.00863673	0.999995	0.00863673	0.999995	0.00862375	1	0.00867543	0.999995
0.52564	1	0.525495	1	0.451394	1	0.450799	1	0.451311	1	0.451773	1	0.0116052	1	0.0116093	1	0.00863711	0.999995	0.00863711	0.999995	0.00862414	1	0.00867583	0.999995
0.525641	1	0.525496	1	0.451395	1	0.4508	1	0.451312	1	0.451775	1	0.0116058	1	0.0116098	1	0.00863749	0.999995	0.00863749	0.999995	0.00862453	1	0.00867623	0.999995
0.525642	1	0.525497	1	0.451396	1	0.450801	1	0.451313	1	0.451776	1	0.0116063	1	0.0116103	1	0.00863787	0.999995	0.00863787	0.999995	0.00862492	1	0.00867663	0.999995
0.525643	1	0.525498	1	0.451397	1	0.450802	1	0.451315	1	0.451777	1	0.0116068	1	0.0116108	1	0.00863825	0.999995	0.00863825	0.999995	0.00862532	1	0.00867703	0.999995
0.525644	1	0.525499	1	0.451398	1	0.450803	1	0.451316	1	0.451778	1	0.0116073	1	0.0116113	1	0.00863862	0.999995	0.00863862	0.999995	0.00862571	1	0.00867742	0.999995
0.525646	1	0.5255	1	0.451399	1	0.450805	1	0.451317	1	0.451779	1	0.0116078	1	0.0116118	1	0.008639	0.999995	0.008639	0.999995	0.0086261	1	0.00867782	0.999995
0.525647	1	0.525501	1	0.4514	1	0.450806	1	0.451318	1	0.45178	1	0.0116083	1	0.0116123	1	0.00863938	0.999995	0.00863938	0.999995	0.0086265	1	0.00867822	0.999995
0.525648	1	0.525502	1	0.451401	1	0.450807	1	0.451319	1	0.451781	1	0.0116088	1	0.0116128	1	0.00863976	0.999995	0.00863976	0.999995	0.00862689	1	0.00867862	0.999995
0.525649	1	0.525503	1	0.451402	1	0.450808	1	0.45132	1	0.451782	1	0.0116093	1	0.0116133	1	0.00864014	0.999995	0.00864014	0.999995	0.00862728	1	0.00867902	0.999995
0.52565	1	0.525505	1	0.451403	1	0.450809	1	0.451321	1	0.451783	1	0.0116098	1	0.0116138	1	0.00864051	0.999995	0.00864051	0.999995	0.00862768	1	0.00867941	0.999995
0.525651	1	0.525506	1	0.451404	1	0.45081	1	0.451322	1	0.451784	1	0.0116103	1	0.0116143	1	0.00864089	0.999995	0.00864089	0.999995	0.00862807	1	0.00867981	0.999995
0.525652	1	0.525507	1	0.451405	1	0.450811	1	0.451323	1	0.451785	1	0.0116108	1	0.0116149	1	0.00864127	0.999995	0.00864127	0.999995	0.00862846	1	0.00868021	0.999995
0.525653	1	0.525508	1	0.451406	1	0.450812	1	0.451324	1	0.451786	1	0.0116113	1	0.0116154	1	0.00864165	0.999995	0.00864165	0.999995	0.00862886	1	0.00868061	0.999995
0.525654	1	0.525509	1	0.451407	1	0.450813	1	0.451325	1	0.451787	1	0.0116118	1	0.0116159	1	0.00864203	0.999995	0.00864203	0.999995	0.00862925	1	0.00868101	0.999995
0.525655	1	0.52551	1	0.451408	1	0.450814	1	0.451326	1	0.451789	1	0.0116123	1	0.0116164	1	0.0086424	0.999995	0.0086424	0.999995	0.00862964	1	0.00868141	0.999995
0.525656	1	0.525511	1	0.451409	1	0.450815	1	0.451327	1	0.45179	1	0.0116128	1	0.0116169	1	0.00864278	0.999995	0.00864278	0.999995	0.00863004	1	0.0086818	0.999995
0.525657	1	0.525512	1	0.45141	1	0.450816	1	0.451329	1	0.451791	1	0.0116133	1	0.0116174	1	0.00864316	0.999995	0.00864316	0.999995	0.00863043	1	0.0086822	0.999995
0.525658	1	0.525513	1	0.451412	1	0.450817	1	0.45133	1	0.451792	1	0.0116138	1	0.0116179	1	0.00864354	0.999995	0.00864354	0.999995	0.00863082	1	0.0086826	0.999995
0.525659	1	0.525514	1	0.451413	1	0.450818	1	0.451331	1	0.451793	1	0.0116144	1	0.0116184	1	0.00864392	0.999995	0.00864392	0.999995	0.00863122	1	0.008683	0.999995
0.52566	1	0.525515	1	0.451414	1	0.450819	1	0.451332	1	0.451794	1	0.0116149	1	0.0116189	1	0.0086443	0.999995	0.0086443	0.999995	0.00863161	1	0.0086834	0.999995
0.525661	1	0.525516	1	0.451415	1	0.45082	1	0.451333	1	0.451795	1	0.0116154	1	0.0116194	1	0.00864467	0.999995	0.00864467	0.999995	0.008632	1	0.0086838	0.999995
0.525662	1	0.525517	1	0.451416	1	0.450821	1	0.451334	1	0.451796	1	0.0116159	1	0.0116199	1	0.00864505	0.999995	0.00864505	0.999995	0.0086324	1	0.0086842	0.999995
0.525663	1	0.525518	1	0.451417	1	0.450822	1	0.451335	1	0.451797	1	0.0116164	1	0.0116204	1	0.00864543	0.999995	0.00864543	0.999995	0.00863279	1	0.00868459	0.999995
0.525664	1	0.525519	1	0.451418	1	0.450823	1	0.451336	1	0.451798	1	0.0116169	1	0.0116209	1	0.00864581	0.999995	0.00864581	0.999995	0.00863318	1	0.00868499	0.999995
0.525665	1	0.52552	1	0.451419	1	0.450824	1	0.451337	1	0.451799	1	0.0116174	1	0.0116214	1	0.00864619	0.999995	0.00864619	0.999995	0.00863358	1	0.00868539	0.999995
0.525666	1	0.525521	1	0.45142	1	0.450825	1	0.451338	1	0.4518	1	0.0116179	1	0.0116219	1	0.00864657	0.999995	0.00864657	0.999995	0.00863397	1	0.00868579	0.999995
0.525667	1	0.525522	1	0.451421	1	0.450826	1	0.451339	1	0.451801	1	0.0116184	1	0.0116225	1	0.00864695	0.999995	0.00864695	0.999995	0.00863437	1	0.00868619	0.999995
0.525668	1	0.525523	1	0.451422	1	0.450827	1	0.45134	1	0.451803	1	0.0116189	1	0.011623	1	0.00864732	0.999995	0.00864732	0.999995	0.00863476	1	0.00868659	0.999995
0.525669	1	0.525524	1	0.451423	1	0.450828	1	0.451341	1	0.451804	1	0.0116194	1	0.0116235	1	0.0086477	0.999995	0.0086477	0.999995	0.00863515	1	0.00868699	0.999995
0.52567	1	0.525525	1	0.451424	1	0.450829	1	0.451342	1	0.451805	1	0.0116199	1	0.011624	1	0.00864808	0.999995	0.00864808	0.999995	0.00863555	1	0.00868739	0.999995
0.525671	1	0.525526	1	0.451425	1	0.45083	1	0.451344	1	0.451806	1	0.0116204	1	0.0116245	1	0.00864846	0.999995	0.00864846	0.999995	0.00863594	1	0.00868778	0.999995
0.525672	1	0.525527	1	0.451426	1	0.450831	1	0.451345	1	0.451807	1	0.0116209	1	0.011625	1	0.00864884	0.999995	0.00864884	0.999995	0.00863633	1	0.00868818	0.999995
0.525674	1	0.525528	1	0.451427	1	0.450832	1	0.451346	1	0.451808	1	0.0116214	1	0.0116255	1	0.00864922	0.999995	0.00864922	0.999995	0.00863673	1	0.00868858	0.999995
0.525675	1	0.525529	1	0.451428	1	0.450833	1	0.451347	1	0.451809	1	0.011622	1	0.011626	1	0.0086496	0.999995	0.0086496	0.999995	0.00863712	1	0.00868898	0.999995
0.525676	1	0.52553	1	0.451429	1	0.450834	1	0.451348	1	0.45181	1	0.0116225	1	0.0116265	1	0.00864998	0.999995	0.00864998	0.999995	0.00863752	1	0.00868938	0.999995
0.525677	1	0.525531	1	0.45143	1	0.450835	1	0.451349	1	0.451811	1	0.011623	1	0.011627	1	0.00865036	0.999995	0.00865036	0.999995	0.00863791	1	0.00868978	0.999995
0.525678	1	0.525533	1	0.451431	1	0.450836	1	0.45135	1	0.451812	1	0.0116235	1	0.0116275	1	0.00865073	0.999995	0.00865073	0.999995	0.00863831	1	0.00869013	0.999989
0.525679	1	0.525534	1	0.451432	1	0.450837	1	0.451351	1	0.451813	1	0.011624	1	0.011628	1	0.00865111	0.999995	0.00865111	0.999995	0.0086387	1	0.00869053	0.999989
0.52568	1	0.525535	1	0.451433	1	0.450838	1	0.451352	1	0.451814	1	0.0116245	1	0.0116285	1	0.00865149	0.999995	0.00865149	0.999995	0.00863909	1	0.00869093	0.999989
0.525681	1	0.525536	1	0.451434	1	0.45084	1	0.451353	1	0.451816	1	0.011625	1	0.011629	1	0.00865187	0.999995	0.00865187	0.999995	0.00863949	1	0.00869133	0.999989
0.525682	1	0.525537	1	0.451435	1	0.450841	1	0.451354	1	0.451817	1	0.0116255	1	0.0116296	1	0.00865225	0.999995	0.00865225	0.999995	0.00863988	1	0.00869173	0.999989
0.525683	1	0.525538	1	0.451436	1	0.450842	1	0.451355	1	0.451818	1	0.011626	1	0.0116301	1	0.00865263	0.999995	0.00865263	0.999995	0.00864028	1	0.00869213	0.999989
0.525684	1	0.525539	1	0.451437	1	0.450843	1	0.451356	1	0.451819	1	0.0116265	1	0.0116306	1	0.00865301	0.999995	0.00865301	0.999995	0.00864067	1	0.00869253	0.999989
0.525685	1	0.52554	1	0.451438	1	0.450844	1	0.451358	1	0.45182	1	0.011627	1	0.0116311	1	0.00865339	0.999995	0.00865339	0.999995	0.00864107	1	0.00869293	0.999989
0.525686	1	0.525541	1	0.451439	1	0.450845	1	0.451359	1	0.451821	1	0.0116275	1	0.0116316	1	0.00865377	0.999995	0.00865377	0.999995	0.00864146	1	0.00869333	0.999989
0.525687	1	0.525542	1	0.45144	1	0.450846	1	0.45136	1	0.451822	1	0.011628	1	0.0116321	1	0.00865415	0.999995	0.00865415	0.999995	0.00864185	1	0.00869373	0.999989
0.525688	1	0.525543	1	0.451441	1	0.450847	1	0.451361	1	0.451823	1	0.0116285	1	0.0116326	1	0.00865453	0.999995	0.00865453	0.999995	0.00864225	1	0.00869413	0.999989
0.525689	1	0.525544	1	0.451442	1	0.450848	1	0.451362	1	0.451824	1	0.0116291	1	0.0116331	1	0.00865491	0.999995	0.00865491	0.999995	0.00864264	1	0.00869453	0.999989
0.52569	1	0.525545	1	0.451444	1	0.450849	1	0.451363	1	0.451825	1	0.0116296	1	0.0116336	1	0.00865528	0.999995	0.00865528	0.999995	0.00864304	1	0.00869492	0.999989
0.525691	1	0.525546	1	0.451445	1	0.45085	1	0.451364	1	0.451826	1	0.0116301	1	0.0116341	1	0.00865566	0.999995	0.00865566	0.999995	0.00864343	1	0.00869532	0.999989
0.525692	1	0.525547	1	0.451446	1	0.450851	1	0.451365	1	0.451827	1	0.0116306	1	0.0116346	1	0.00865604	0.999995	0.00865604	0.999995	0.00864383	1	0.00869572	0.999989
0.525693	1	0.525548	1	0.451447	1	0.450852	1	0.451366	1	0.451828	1	0.0116311	1	0.0116351	1	0.00865642	0.999995	0.00865642	0.999995	0.00864422	1	0.00869612	0.999989
0.525694	1	0.525549	1	0.451448	1	0.450853	1	0.451367	1	0.45183	1	0.0116316	1	0.0116357	1	0.0086568	0.999995	0.0086568	0.999995	0.00864462	1	0.00869652	0.999989
0.525695	1	0.52555	1	0.451449	1	0.450854	1	0.451368	1	0.451831	1	0.0116321	1	0.0116362	1	0.00865718	0.999995	0.00865718	0.999995	0.00864501	1	0.00869692	0.999989
0.525696	1	0.525551	1	0.45145	1	0.450855	1	0.451369	1	0.451832	1	0.0116326	1	0.0116367	1	0.00865756	0.999995	0.00865756	0.999995	0.00864541	1	0.00869732	0.999989
0.525697	1	0.525552	1	0.451451	1	0.450856	1	0.45137	1	0.451833	1	0.0116331	1	0.0116372	1	0.00865794	0.999995	0.00865794	0.999995	0.0086458	1	0.00869772	0.999989
0.525698	1	0.525553	1	0.451452	1	0.450857	1	0.451372	1	0.451834	1	0.0116336	1	0.0116377	1	0.00865832	0.999995	0.00865832	0.999995	0.0086462	1	0.00869812	0.999989
0.525699	1	0.525554	1	0.451453	1	0.450858	1	0.451373	1	0.451835	1	0.0116341	1	0.0116382	1	0.0086587	0.999995	0.0086587	0.999995	0.00864659	1	0.00869852	0.999989
0.5257	1	0.525555	1	0.451454	1	0.450859	1	0.451374	1	0.451836	1	0.0116346	1	0.0116387	1	0.00865908	0.999995	0.00865908	0.999995	0.00864699	1	0.00869892	0.999989
0.525702	1	0.525556	1	0.451455	1	0.45086	1	0.451375	1	0.451837	1	0.0116351	1	0.0116392	1	0.00865946	0.999995	0.00865946	0.999995	0.00864738	1	0.00869932	0.999989
0.525703	1	0.525557	1	0.451456	1	0.450861	1	0.451376	1	0.451838	1	0.0116357	1	0.0116397	1	0.00865984	0.999995	0.00865984	0.999995	0.00864778	1	0.00869972	0.999989
0.525704	1	0.525558	1	0.451457	1	0.450862	1	0.451377	1	0.451839	1	0.0116362	1	0.0116402	1	0.00866022	0.999995	0.00866022	0.999995	0.00864817	1	0.00870012	0.999989
0.525705	1	0.525559	1	0.451458	1	0.450863	1	0.451378	1	0.45184	1	0.0116367	1	0.0116407	1	0.0086606	0.999995	0.0086606	0.999995	0.00864857	1	0.00870052	0.999989
0.525706	1	0.525561	1	0.451459	1	0.450864	1	0.451379	1	0.451841	1	0.0116372	1	0.0116412	1	0.00866098	0.999995	0.00866098	0.999995	0.00864896	1	0.00870092	0.999989
0.525707	1	0.525562	1	0.45146	1	0.450865	1	0.45138	1	0.451842	1	0.0116377	1	0.0116418	1	0.00866136	0.999995	0.00866136	0.999995	0.00864936	1	0.00870132	0.999989
0.525708	1	0.525563	1	0.451461	1	0.450866	1	0.451381	1	0.451844	1	0.0116382	1	0.0116423	1	0.00866174	0.999995	0.00866174	0.999995	0.00864975	1	0.00870172	0.999989
0.525709	1	0.525564	1	0.451462	1	0.450867	1	0.451382	1	0.451845	1	0.0116387	1	0.0116428	1	0.00866212	0.999995	0.00866212	0.999995	0.00865015	1	0.00870212	0.999989
0.52571	1	0.525565	1	0.451463	1	0.450868	1	0.451383	1	0.451846	1	0.0116392	1	0.0116433	1	0.0086625	0.999995	0.0086625	0.999995	0.00865054	1	0.00870252	0.999989
0.525711	1	0.525566	1	0.451464	1	0.450869	1	0.451384	1	0.451847	1	0.0116397	1	0.0116438	1	0.00866288	0.999995	0.00866288	0.999995	0.00865094	1	0.00870292	0.999989
0.525712	1	0.525567	1	0.451465	1	0.45087	1	0.451386	1	0.451848	1	0.0116402	1	0.0116443	1	0.00866326	0.999995	0.00866326	0.999995	0.00865133	1	0.00870332	0.999989
0.525713	1	0.525568	1	0.451466	1	0.450871	1	0.451387	1	0.451849	1	0.0116407	1	0.0116448	1	0.00866364	0.999995	0.00866364	0.999995	0.00865173	1	0.00870372	0.999989
0.525714	1	0.525569	1	0.451467	1	0.450872	1	0.451388	1	0.45185	1	0.0116412	1	0.0116453	1	0.00866402	0.999995	0.00866402	0.999995	0.00865212	1	0.00870413	0.999989
0.525715	1	0.52557	1	0.451468	1	0.450873	1	0.451389	1	0.451851	1	0.0116418	1	0.0116458	1	0.0086644	0.999995	0.0086644	0.999995	0.00865252	1	0.00870453	0.999989
0.525716	1	0.525571	1	0.451469	1	0.450875	1	0.45139	1	0.451852	1	0.0116423	1	0.0116463	1	0.00866478	0.999995	0.00866478	0.999995	0.00865291	1	0.00870493	0.999989
0.525717	1	0.525572	1	0.45147	1	0.450876	1	0.451391	1	0.451853	1	0.0116428	1	0.0116468	1	0.00866516	0.999995	0.00866516	0.999995	0.00865331	1	0.00870533	0.999989
0.525718	1	0.525573	1	0.451471	1	0.450877	1	0.451392	1	0.451854	1	0.0116433	1	0.0116474	1	0.00866554	0.999995	0.00866554	0.999995	0.00865371	1	0.00870573	0.999989
0.525719	1	0.525574	1	0.451472	1	0.450878	1	0.451393	1	0.451855	1	0.0116438	1	0.0116479	1	0.00866592	0.999995	0.00866592	0.999995	0.0086541	1	0.00870613	0.999989
0.52572	1	0.525575	1	0.451473	1	0.450879	1	0.451394	1	0.451857	1	0.0116443	1	0.0116484	1	0.0086663	0.999995	0.0086663	0.999995	0.0086545	1	0.00870653	0.999989
0.525721	1	0.525576	1	0.451474	1	0.45088	1	0.451395	1	0.451858	1	0.0116448	1	0.0116489	1	0.00866668	0.999995	0.00866668	0.999995	0.00865489	1	0.00870693	0.999989
0.525722	1	0.525577	1	0.451476	1	0.450881	1	0.451396	1	0.451859	1	0.0116453	1	0.0116494	1	0.00866706	0.999995	0.00866706	0.999995	0.00865529	1	0.00870733	0.999989
0.525723	1	0.525578	1	0.451477	1	0.450882	1	0.451397	1	0.45186	1	0.0116458	1	0.0116499	1	0.00866744	0.999995	0.00866744	0.999995	0.00865568	1	0.00870773	0.999989
0.525724	1	0.525579	1	0.451478	1	0.450883	1	0.451398	1	0.451861	1	0.0116463	1	0.0116504	1	0.00866782	0.999995	0.00866782	0.999995	0.00865608	1	0.00870813	0.999989
0.525725	1	0.52558	1	0.451479	1	0.450884	1	0.4514	1	0.451862	1	0.0116468	1	0.0116509	1	0.0086682	0.999995	0.0086682	0.999995	0.00865647	1	0.00870853	0.999989
0.525726	1	0.525581	1	0.45148	1	0.450885	1	0.451401	1	0.451863	1	0.0116474	1	0.0116514	1	0.00866858	0.999995	0.00866858	0.999995	0.00865687	1	0.00870893	0.999989
0.525727	1	0.525582	1	0.451481	1	0.450886	1	0.451402	1	0.451864	1	0.0116479	1	0.0116519	1	0.00866896	0.999995	0.00866896	0.999995	0.00865727	1	0.00870933	0.999989
0.525729	1	0.525583	1	0.451482	1	0.450887	1	0.451403	1	0.451865	1	0.0116484	1	0.0116524	1	0.00866934	0.999995	0.00866934	0.999995	0.00865766	1	0.00870973	0.999989
0.52573	1	0.525584	1	0.451483	1	0.450888	1	0.451404	1	0.451866	1	0.0116489	1	0.011653	1	0.00866973	0.999995	0.00866973	0.999995	0.00865806	1	0.00871014	0.999989
0.525731	1	0.525585	1	0.451484	1	0.450889	1	0.451405	1	0.451867	1	0.0116494	1	0.0116535	1	0.00867011	0.999995	0.00867011	0.999995	0.00865845	1	0.00871054	0.999989
0.525732	1	0.525586	1	0.451485	1	0.45089	1	0.451406	1	0.451868	1	0.0116499	1	0.011654	1	0.00867049	0.999995	0.00867049	0.999995	0.00865885	1	0.00871094	0.999989
0.525733	1	0.525587	1	0.451486	1	0.450891	1	0.451407	1	0.451869	1	0.0116504	1	0.0116545	1	0.00867087	0.999995	0.00867087	0.999995	0.00865925	1	0.00871134	0.999989
0.525734	1	0.525588	1	0.451487	1	0.450892	1	0.451408	1	0.451871	1	0.0116509	1	0.011655	1	0.00867125	0.999995	0.00867125	0.999995	0.00865964	1	0.00871174	0.999989
0.525735	1	0.52559	1	0.451488	1	0.450893	1	0.451409	1	0.451872	1	0.0116514	1	0.0116555	1	0.00867163	0.999995	0.00867163	0.999995	0.00866004	1	0.00871214	0.999989
0.525736	1	0.525591	1	0.451489	1	0.450892	0.999995	0.45141	1	0.451873	1	0.0116519	1	0.011656	1	0.00867201	0.999995	0.00867201	0.999995	0.00866044	1	0.00871254	0.999989
0.525737	1	0.525592	1	0.45149	1	0.450893	0.999995	0.451411	1	0.451874	1	0.0116524	1	0.0116565	1	0.00867239	0.999995	0.00867239	0.999995	0.00866079	0.999995	0.00871294	0.999989
0.525738	1	0.525593	1	0.451491	1	0.450894	0.999995	0.451412	1	0.451875	1	0.011653	1	0.011657	1	0.00867277	0.999995	0.00867277	0.999995	0.00866118	0.999995	0.00871334	0.999989
0.525739	1	0.525594	1	0.451492	1	0.450895	0.999995	0.451414	1	0.451876	1	0.0116535	1	0.0116575	1	0.00867315	0.999995	0.00867315	0.999995	0.00866158	0.999995	0.00871375	0.999989
0.52574	1	0.525595	1	0.451493	1	0.450896	0.999995	0.451415	1	0.451877	1	0.011654	1	0.0116581	1	0.00867353	0.999995	0.00867353	0.999995	0.00866197	0.999995	0.00871415	0.999989
0.525741	1	0.525596	1	0.451494	1	0.450897	0.999995	0.451416	1	0.451878	1	0.0116545	1	0.0116586	1	0.00867391	0.999995	0.00867391	0.999995	0.00866237	0.999995	0.00871455	0.999989
0.525742	1	0.525597	1	0.451495	1	0.450898	0.999995	0.451417	1	0.451879	1	0.011655	1	0.0116591	1	0.0086743	0.999995	0.0086743	0.999995	0.00866277	0.999995	0.00871495	0.999989
0.525743	1	0.525598	1	0.451496	1	0.450899	0.999995	0.451418	1	0.45188	1	0.0116555	1	0.0116596	1	0.00867468	0.999995	0.00867468	0.999995	0.00866316	0.999995	0.00871535	0.999989
0.525744	1	0.525599	1	0.451497	1	0.4509	0.999995	0.451419	1	0.451881	1	0.011656	1	0.0116601	1	0.00867506	0.999995	0.00867506	0.999995	0.00866356	0.999995	0.00871575	0.999989
0.525745	1	0.5256	1	0.451498	1	0.450901	0.999995	0.45142	1	0.451882	1	0.0116565	1	0.0116606	1	0.00867544	0.999995	0.00867544	0.999995	0.00866396	0.999995	0.00871615	0.999989
0.525746	1	0.525601	1	0.451499	1	0.450902	0.999995	0.451421	1	0.451883	1	0.011657	1	0.0116611	1	0.00867582	0.999995	0.00867582	0.999995	0.00866435	0.999995	0.00871656	0.999989
0.525747	1	0.525602	1	0.4515	1	0.450903	0.999995	0.451422	1	0.451885	1	0.0116575	1	0.0116616	1	0.0086762	0.999995	0.0086762	0.999995	0.00866475	0.999995	0.00871696	0.999989
0.525748	1	0.525603	1	0.451501	1	0.450904	0.999995	0.451423	1	0.451886	1	0.0116581	1	0.0116621	1	0.00867658	0.999995	0.00867658	0.999995	0.00866515	0.999995	0.00871736	0.999989
0.525749	1	0.525604	1	0.451502	1	0.450905	0.999995	0.451424	1	0.451887	1	0.0116586	1	0.0116626	1	0.00867696	0.999995	0.00867696	0.999995	0.00866554	0.999995	0.00871776	0.999989
0.52575	1	0.525605	1	0.451503	1	0.450906	0.999995	0.451425	1	0.451888	1	0.0116591	1	0.0116632	1	0.00867734	0.999995	0.00867734	0.999995	0.00866594	0.999995	0.00871816	0.999989
0.525751	1	0.525606	1	0.451504	1	0.450907	0.999995	0.451426	1	0.451889	1	0.0116596	1	0.0116637	1	0.00867773	0.999995	0.00867773	0.999995	0.00866634	0.999995	0.00871856	0.999989
0.525752	1	0.525607	1	0.451505	1	0.450908	0.999995	0.451428	1	0.45189	1	0.0116601	1	0.0116642	1	0.00867811	0.999995	0.00867811	0.999995	0.00866673	0.999995	0.00871897	0.999989
0.525753	1	0.525608	1	0.451506	1	0.450909	0.999995	0.451429	1	0.451891	1	0.0116606	1	0.0116647	1	0.00867849	0.999995	0.00867849	0.999995	0.00866713	0.999995	0.00871937	0.999989
0.525754	1	0.525609	1	0.451508	1	0.45091	0.999995	0.45143	1	0.451892	1	0.0116611	1	0.0116652	1	0.00867887	0.999995	0.00867887	0.999995	0.00866753	0.999995	0.00871977	0.999989
0.525755	1	0.52561	1	0.451509	1	0.450911	0.999995	0.451431	1	0.451893	1	0.0116616	1	0.0116657	1	0.00867925	0.999995	0.00867925	0.999995	0.00866792	0.999995	0.00872017	0.999989
0.525757	1	0.525611	1	0.45151	1	0.450912	0.999995	0.451432	1	0.451894	1	0.0116621	1	0.0116662	1	0.00867963	0.999995	0.00867963	0.999995	0.00866832	0.999995	0.00872057	0.999989
0.525758	1	0.525612	1	0.451511	1	0.450913	0.999995	0.451433	1	0.451895	1	0.0116627	1	0.0116667	1	0.00868001	0.999995	0.00868001	0.999995	0.00866872	0.999995	0.00872098	0.999989
0.525759	1	0.525613	1	0.451512	1	0.450914	0.999995	0.451434	1	0.451896	1	0.0116632	1	0.0116672	1	0.0086804	0.999995	0.0086804	0.999995	0.00866911	0.999995	0.00872138	0.999989
0.52576	1	0.525614	1	0.451513	1	0.450915	0.999995	0.451435	1	0.451898	1	0.0116637	1	0.0116678	1	0.00868078	0.999995	0.00868078	0.999995	0.00866947	0.999989	0.00872178	0.999989
0.525761	1	0.525615	1	0.451514	1	0.450916	0.999995	0.451436	1	0.451899	1	0.0116642	1	0.0116683	1	0.00868116	0.999995	0.00868116	0.999995	0.00866986	0.999989	0.00872218	0.999989
0.525762	1	0.525616	1	0.451515	1	0.450918	0.999995	0.451437	1	0.4519	1	0.0116647	1	0.0116688	1	0.00868154	0.999995	0.00868154	0.999995	0.00867026	0.999989	0.00872258	0.999989
0.525763	1	0.525618	1	0.451516	1	0.450919	0.999995	0.451438	1	0.451901	1	0.0116652	1	0.0116693	1	0.00868192	0.999995	0.00868192	0.999995	0.00867066	0.999989	0.00872299	0.999989
0.525764	1	0.525619	1	0.451517	1	0.45092	0.999995	0.451439	1	0.451902	1	0.0116657	1	0.0116698	1	0.0086823	0.999995	0.0086823	0.999995	0.00867105	0.999989	0.00872339	0.999989
0.525765	1	0.52562	1	0.451518	1	0.450921	0.999995	0.45144	1	0.451903	1	0.0116662	1	0.0116703	1	0.00868269	0.999995	0.00868269	0.999995	0.00867145	0.999989	0.00872379	0.999989
0.525766	1	0.525621	1	0.451519	1	0.450922	0.999995	0.451442	1	0.451904	1	0.0116667	1	0.0116708	1	0.00868307	0.999995	0.00868307	0.999995	0.00867185	0.999989	0.00872419	0.999989
0.525767	1	0.525622	1	0.45152	1	0.450923	0.999995	0.451443	1	0.451905	1	0.0116672	1	0.0116713	1	0.00868345	0.999995	0.00868345	0.999995	0.00867225	0.999989	0.0087246	0.999989
0.525768	1	0.525623	1	0.451521	1	0.450924	0.999995	0.451444	1	0.451906	1	0.0116678	1	0.0116718	1	0.00868383	0.999995	0.00868383	0.999995	0.00867264	0.999989	0.008725	0.999989
0.525769	1	0.525624	1	0.451522	1	0.450925	0.999995	0.451445	1	0.451907	1	0.0116683	1	0.0116724	1	0.00868421	0.999995	0.00868421	0.999995	0.00867304	0.999989	0.0087254	0.999989
0.52577	1	0.525625	1	0.451523	1	0.450926	0.999995	0.451446	1	0.451908	1	0.0116688	1	0.0116729	1	0.0086846	0.999995	0.0086846	0.999995	0.00867344	0.999989	0.0087258	0.999989
0.525771	1	0.525626	1	0.451524	1	0.450927	0.999995	0.451447	1	0.451909	1	0.0116693	1	0.0116734	1	0.00868498	0.999995	0.00868498	0.999995	0.00867383	0.999989	0.00872621	0.999989
0.525772	1	0.525627	1	0.451525	1	0.450928	0.999995	0.451448	1	0.45191	1	0.0116698	1	0.0116739	1	0.00868536	0.999995	0.00868536	0.999995	0.00867423	0.999989	0.00872661	0.999989
0.525773	1	0.525628	1	0.451526	1	0.450929	0.999995	0.451449	1	0.451912	1	0.0116703	1	0.0116744	1	0.00868574	0.999995	0.00868574	0.999995	0.00867463	0.999989	0.00872701	0.999989
0.525774	1	0.525629	1	0.451527	1	0.45093	0.999995	0.45145	1	0.451913	1	0.0116708	1	0.0116749	1	0.00868612	0.999995	0.00868612	0.999995	0.00867503	0.999989	0.00872741	0.999989
0.525775	1	0.52563	1	0.451528	1	0.450931	0.999995	0.451451	1	0.451914	1	0.0116713	1	0.0116754	1	0.00868651	0.999995	0.00868651	0.999995	0.00867542	0.999989	0.00872782	0.999989
0.525776	1	0.525631	1	0.451529	1	0.450932	0.999995	0.451452	1	0.451915	1	0.0116718	1	0.0116759	1	0.00868689	0.999995	0.00868689	0.999995	0.00867582	0.999989	0.00872822	0.999989
0.525777	1	0.525632	1	0.45153	1	0.450933	0.999995	0.451453	1	0.451916	1	0.0116724	1	0.0116764	1	0.00868727	0.999995	0.00868727	0.999995	0.00867622	0.999989	0.00872862	0.999989
0.525778	1	0.525633	1	0.451531	1	0.450934	0.999995	0.451454	1	0.451917	1	0.0116729	1	0.011677	1	0.00868765	0.999995	0.00868765	0.999995	0.00867662	0.999989	0.00872902	0.999989
0.525779	1	0.525634	1	0.451532	1	0.450935	0.999995	0.451456	1	0.451918	1	0.0116734	1	0.0116775	1	0.00868803	0.999995	0.00868803	0.999995	0.00867702	0.999989	0.00872943	0.999989
0.52578	1	0.525635	1	0.451533	1	0.450936	0.999995	0.451457	1	0.451919	1	0.0116739	1	0.011678	1	0.00868842	0.999995	0.00868842	0.999995	0.00867741	0.999989	0.00872983	0.999989
0.525781	1	0.525636	1	0.451534	1	0.450937	0.999995	0.451458	1	0.45192	1	0.0116744	1	0.0116785	1	0.0086888	0.999995	0.0086888	0.999995	0.00867781	0.999989	0.00873023	0.999989
0.525782	1	0.525637	1	0.451535	1	0.450938	0.999995	0.451459	1	0.451921	1	0.0116749	1	0.011679	1	0.00868918	0.999995	0.00868918	0.999995	0.00867821	0.999989	0.00873063	0.999989
0.525783	1	0.525638	1	0.451536	1	0.450939	0.999995	0.45146	1	0.451922	1	0.0116754	1	0.0116795	1	0.00868956	0.999995	0.00868956	0.999995	0.00867861	0.999989	0.00873104	0.999989
0.525785	1	0.525639	1	0.451537	1	0.45094	0.999995	0.451461	1	0.451923	1	0.0116759	1	0.01168	1	0.00868995	0.999995	0.00868995	0.999995	0.008679	0.999989	0.00873144	0.999989
0.525786	1	0.52564	1	0.451538	1	0.450941	0.999995	0.451462	1	0.451925	1	0.0116765	1	0.0116805	1	0.00869033	0.999995	0.00869033	0.999995	0.0086794	0.999989	0.00873184	0.999989
0.525787	1	0.525641	1	0.45154	1	0.450942	0.999995	0.451463	1	0.451926	1	0.011677	1	0.0116811	1	0.00869071	0.999995	0.00869071	0.999995	0.0086798	0.999989	0.00873225	0.999989
0.525788	1	0.525642	1	0.451541	1	0.450943	0.999995	0.451464	1	0.451927	1	0.0116775	1	0.0116816	1	0.00869109	0.999995	0.00869109	0.999995	0.0086802	0.999989	0.00873265	0.999989
0.525789	1	0.525643	1	0.451542	1	0.450944	0.999995	0.451465	1	0.451928	1	0.011678	1	0.0116821	1	0.00869148	0.999995	0.00869148	0.999995	0.0086806	0.999989	0.00873305	0.999989
0.52579	1	0.525644	1	0.451543	1	0.450945	0.999995	0.451466	1	0.451929	1	0.0116785	1	0.0116826	1	0.00869186	0.999995	0.00869186	0.999995	0.00868099	0.999989	0.00873346	0.999989
0.525791	1	0.525646	1	0.451544	1	0.450946	0.999995	0.451467	1	0.45193	1	0.011679	1	0.0116831	1	0.00869224	0.999995	0.00869224	0.999995	0.00868139	0.999989	0.00873386	0.999989
0.525792	1	0.525647	1	0.451545	1	0.450947	0.999995	0.451468	1	0.451931	1	0.0116795	1	0.0116836	1	0.00869262	0.999995	0.00869262	0.999995	0.00868179	0.999989	0.00873426	0.999989
0.525793	1	0.525648	1	0.451546	1	0.450948	0.999995	0.45147	1	0.451932	1	0.01168	1	0.0116841	1	0.00869301	0.999995	0.00869301	0.999995	0.00868219	0.999989	0.00873467	0.999989
0.525794	1	0.525649	1	0.451547	1	0.450949	0.999995	0.451471	1	0.451933	1	0.0116805	1	0.0116846	1	0.00869339	0.999995	0.00869339	0.999995	0.00868259	0.999989	0.00873507	0.999989
0.525795	1	0.52565	1	0.451548	1	0.45095	0.999995	0.451472	1	0.451934	1	0.0116811	1	0.0116852	1	0.00869377	0.999995	0.00869377	0.999995	0.00868299	0.999989	0.00873547	0.999989
0.525796	1	0.525651	1	0.451549	1	0.450952	0.999995	0.451473	1	0.451935	1	0.0116816	1	0.0116857	1	0.00869416	0.999995	0.00869416	0.999995	0.00868338	0.999989	0.00873588	0.999989
0.525797	1	0.525652	1	0.45155	1	0.450953	0.999995	0.451474	1	0.451936	1	0.0116821	1	0.0116862	1	0.00869454	0.999995	0.00869454	0.999995	0.00868378	0.999989	0.00873628	0.999989
0.525798	1	0.525653	1	0.451551	1	0.450954	0.999995	0.451475	1	0.451937	1	0.0116826	1	0.0116867	1	0.00869492	0.999995	0.00869492	0.999995	0.00868418	0.999989	0.00873668	0.999989
0.525799	1	0.525654	1	0.451552	1	0.450955	0.999995	0.451476	1	0.451939	1	0.0116831	1	0.0116872	1	0.0086953	0.999995	0.0086953	0.999995	0.00868458	0.999989	0.00873709	0.999989
0.5258	1	0.525655	1	0.451553	1	0.450956	0.999995	0.451477	1	0.45194	1	0.0116836	1	0.0116877	1	0.00869569	0.999995	0.00869569	0.999995	0.00868498	0.999989	0.00873749	0.999989
0.525801	1	0.525656	1	0.451554	1	0.450957	0.999995	0.451478	1	0.451941	1	0.0116841	1	0.0116882	1	0.00869607	0.999995	0.00869607	0.999995	0.00868538	0.999989	0.00873789	0.999989
0.525802	1	0.525657	1	0.451555	1	0.450958	0.999995	0.451479	1	0.451942	1	0.0116846	1	0.0116887	1	0.00869645	0.999995	0.00869645	0.999995	0.00868577	0.999989	0.0087383	0.999989
0.525803	1	0.525658	1	0.451556	1	0.450959	0.999995	0.45148	1	0.451943	1	0.0116852	1	0.0116893	1	0.00869684	0.999995	0.00869684	0.999995	0.00868617	0.999989	0.0087387	0.999989
0.525804	1	0.525659	1	0.451557	1	0.45096	0.999995	0.451481	1	0.451944	1	0.0116857	1	0.0116898	1	0.00869722	0.999995	0.00869722	0.999995	0.00868657	0.999989	0.0087391	0.999989
0.525805	1	0.52566	1	0.451558	1	0.450961	0.999995	0.451482	1	0.451945	1	0.0116862	1	0.0116903	1	0.0086976	0.999995	0.0086976	0.999995	0.00868697	0.999989	0.00873951	0.999989
0.525806	1	0.525661	1	0.451559	1	0.450962	0.999995	0.451484	1	0.451946	1	0.0116867	1	0.0116908	1	0.00869798	0.999995	0.00869798	0.999995	0.00868737	0.999989	0.00873991	0.999989
0.525807	1	0.525662	1	0.45156	1	0.450963	0.999995	0.451485	1	0.451947	1	0.0116872	1	0.0116913	1	0.00869837	0.999995	0.00869837	0.999995	0.00868777	0.999989	0.00874031	0.999989
0.525808	1	0.525663	1	0.451561	1	0.450964	0.999995	0.451486	1	0.451948	1	0.0116877	1	0.0116918	1	0.00869875	0.999995	0.00869875	0.999995	0.00868817	0.999989	0.00874072	0.999989
0.525809	1	0.525664	1	0.451562	1	0.450965	0.999995	0.451487	1	0.451949	1	0.0116882	1	0.0116923	1	0.00869913	0.999995	0.00869913	0.999995	0.00868856	0.999989	0.00874112	0.999989
0.52581	1	0.525665	1	0.451563	1	0.450966	0.999995	0.451488	1	0.45195	1	0.0116887	1	0.0116928	1	0.00869952	0.999995	0.00869952	0.999995	0.00868896	0.999989	0.00874153	0.999989
0.525812	1	0.525666	1	0.451564	1	0.450967	0.999995	0.451489	1	0.451951	1	0.0116893	1	0.0116934	1	0.0086999	0.999995	0.0086999	0.999995	0.00868936	0.999989	0.00874193	0.999989
0.525813	1	0.525667	1	0.451565	1	0.450968	0.999995	0.45149	1	0.451953	1	0.0116898	1	0.0116939	1	0.00870028	0.999995	0.00870028	0.999995	0.00868976	0.999989	0.00874233	0.999989
0.525814	1	0.525668	1	0.451566	1	0.450969	0.999995	0.451491	1	0.451954	1	0.0116903	1	0.0116944	1	0.00870067	0.999995	0.00870067	0.999995	0.00869016	0.999989	0.00874274	0.999989
0.525815	1	0.525669	1	0.451567	1	0.45097	0.999995	0.451492	1	0.451955	1	0.0116908	1	0.0116949	1	0.00870105	0.999995	0.00870105	0.999995	0.00869056	0.999989	0.00874314	0.999989
0.525816	1	0.52567	1	0.451568	1	0.450971	0.999995	0.451493	1	0.451956	1	0.0116913	1	0.0116954	1	0.00870143	0.999995	0.00870143	0.999995	0.00869096	0.999989	0.00874355	0.999989
0.525817	1	0.525671	1	0.451569	1	0.450972	0.999995	0.451494	1	0.451957	1	0.0116918	1	0.0116959	1	0.00870182	0.999995	0.00870182	0.999995	0.00869136	0.999989	0.00874395	0.999989
0.525818	1	0.525672	1	0.45157	1	0.450973	0.999995	0.451495	1	0.451958	1	0.0116923	1	0.0116964	1	0.0087022	0.999995	0.0087022	0.999995	0.00869176	0.999989	0.00874435	0.999989
0.525819	1	0.525674	1	0.451572	1	0.450974	0.999995	0.451496	1	0.451959	1	0.0116928	1	0.011697	1	0.00870258	0.999995	0.00870258	0.999995	0.00869215	0.999989	0.00874476	0.999989
0.52582	1	0.525675	1	0.451573	1	0.450975	0.999995	0.451498	1	0.45196	1	0.0116934	1	0.0116975	1	0.00870297	0.999995	0.00870297	0.999995	0.00869255	0.999989	0.00874516	0.999989
0.525821	1	0.525676	1	0.451574	1	0.450976	0.999995	0.451499	1	0.451961	1	0.0116939	1	0.011698	1	0.00870335	0.999995	0.00870335	0.999995	0.00869295	0.999989	0.00874557	0.999989
0.525822	1	0.525677	1	0.451575	1	0.450977	0.999995	0.4515	1	0.451962	1	0.0116944	1	0.0116985	1	0.00870374	0.999995	0.00870374	0.999995	0.00869335	0.999989	0.00874597	0.999989
0.525823	1	0.525678	1	0.451576	1	0.450978	0.999995	0.451501	1	0.451963	1	0.0116949	1	0.011699	1	0.00870412	0.999995	0.00870412	0.999995	0.00869375	0.999989	0.00874638	0.999989
0.525824	1	0.525679	1	0.451577	1	0.450979	0.999995	0.451502	1	0.451964	1	0.0116954	1	0.0116995	1	0.0087045	0.999995	0.0087045	0.999995	0.00869415	0.999989	0.00874678	0.999989
0.525825	1	0.52568	1	0.451578	1	0.45098	0.999995	0.451503	1	0.451966	1	0.0116959	1	0.0117	1	0.00870489	0.999995	0.00870489	0.999995	0.00869455	0.999989	0.00874718	0.999989
0.525826	1	0.525681	1	0.451579	1	0.450981	0.999995	0.451504	1	0.451967	1	0.0116964	1	0.0117005	1	0.00870527	0.999995	0.00870527	0.999995	0.00869495	0.999989	0.00874759	0.999989
0.525827	1	0.525682	1	0.45158	1	0.450982	0.999995	0.451505	1	0.451968	1	0.011697	1	0.0117011	1	0.00870565	0.999995	0.00870565	0.999995	0.00869535	0.999989	0.00874799	0.999989
0.525828	1	0.525683	1	0.451581	1	0.450983	0.999995	0.451506	1	0.451969	1	0.0116975	1	0.0117016	1	0.00870604	0.999995	0.00870604	0.999995	0.00869575	0.999989	0.0087484	0.999989
0.525829	1	0.525684	1	0.451582	1	0.450984	0.999995	0.451507	1	0.45197	1	0.011698	1	0.0117021	1	0.00870642	0.999995	0.00870642	0.999995	0.00869615	0.999989	0.0087488	0.999989
0.52583	1	0.525685	1	0.451583	1	0.450985	0.999995	0.451508	1	0.451971	1	0.0116985	1	0.0117026	1	0.00870681	0.999995	0.00870681	0.999995	0.00869655	0.999989	0.00874921	0.999989
0.525831	1	0.525686	1	0.451584	1	0.450987	0.999995	0.451509	1	0.451972	1	0.011699	1	0.0117031	1	0.00870719	0.999995	0.00870719	0.999995	0.00869695	0.999989	0.00874961	0.999989
0.525832	1	0.525687	1	0.451585	1	0.450988	0.999995	0.45151	1	0.451973	1	0.0116995	1	0.0117036	1	0.00870757	0.999995	0.00870757	0.999995	0.00869735	0.999989	0.00875002	0.999989
0.525833	1	0.525688	1	0.451586	1	0.450989	0.999995	0.451512	1	0.451974	1	0.0117	1	0.0117041	1	0.00870796	0.999995	0.00870796	0.999995	0.00869775	0.999989	0.00875042	0.999989
0.525834	1	0.525689	1	0.451587	1	0.45099	0.999995	0.451513	1	0.451975	1	0.0117006	1	0.0117047	1	0.00870834	0.999995	0.00870834	0.999995	0.00869815	0.999989	0.00875083	0.999989
0.525835	1	0.52569	1	0.451588	1	0.450991	0.999995	0.451514	1	0.451976	1	0.0117011	1	0.0117052	1	0.00870873	0.999995	0.00870873	0.999995	0.00869854	0.999989	0.00875123	0.999989
0.525836	1	0.525691	1	0.451589	1	0.450992	0.999995	0.451515	1	0.451977	1	0.0117016	1	0.0117057	1	0.00870911	0.999995	0.00870911	0.999995	0.00869894	0.999989	0.00875163	0.999989
0.525837	1	0.525692	1	0.45159	1	0.450993	0.999995	0.451516	1	0.451978	1	0.0117021	1	0.0117062	1	0.00870949	0.999995	0.00870949	0.999995	0.00869934	0.999989	0.00875204	0.999989
0.525838	1	0.525693	1	0.451591	1	0.450994	0.999995	0.451517	1	0.45198	1	0.0117026	1	0.0117067	1	0.00870988	0.999995	0.00870988	0.999995	0.00869974	0.999989	0.00875244	0.999989
0.52584	1	0.525694	1	0.451592	1	0.450995	0.999995	0.451518	1	0.451981	1	0.0117031	1	0.0117072	1	0.00871026	0.999995	0.00871026	0.999995	0.00870014	0.999989	0.00875285	0.999989
0.525841	1	0.525695	1	0.451593	1	0.450996	0.999995	0.451519	1	0.451982	1	0.0117036	1	0.0117077	1	0.00871065	0.999995	0.00871065	0.999995	0.00870054	0.999989	0.00875325	0.999989
0.525842	1	0.525696	1	0.451594	1	0.450997	0.999995	0.45152	1	0.451983	1	0.0117041	1	0.0117083	1	0.00871103	0.999995	0.00871103	0.999995	0.00870094	0.999989	0.00875366	0.999989
0.525843	1	0.525697	1	0.451595	1	0.450998	0.999995	0.451521	1	0.451984	1	0.0117047	1	0.0117088	1	0.00871142	0.999995	0.00871142	0.999995	0.00870134	0.999989	0.00875406	0.999989
0.525844	1	0.525698	1	0.451596	1	0.450999	0.999995	0.451522	1	0.451985	1	0.0117052	1	0.0117093	1	0.0087118	0.999995	0.0087118	0.999995	0.00870174	0.999989	0.00875447	0.999989
0.525845	1	0.525699	1	0.451597	1	0.451	0.999995	0.451523	1	0.451986	1	0.0117057	1	0.0117098	1	0.00871218	0.999995	0.00871218	0.999995	0.00870214	0.999989	0.00875487	0.999989
0.525846	1	0.5257	1	0.451598	1	0.451001	0.999995	0.451524	1	0.451987	1	0.0117062	1	0.0117103	1	0.00871257	0.999995	0.00871257	0.999995	0.00870254	0.999989	0.00875528	0.999989
0.525847	1	0.525702	1	0.451599	1	0.451002	0.999995	0.451526	1	0.451988	1	0.0117067	1	0.0117108	1	0.00871295	0.999995	0.00871295	0.999995	0.00870294	0.999989	0.00875568	0.999989
0.525848	1	0.525703	1	0.4516	1	0.451003	0.999995	0.451527	1	0.451989	1	0.0117072	1	0.0117113	1	0.00871334	0.999995	0.00871334	0.999995	0.00870334	0.999989	0.00875609	0.999989
0.525849	1	0.525704	1	0.451601	1	0.451004	0.999995	0.451528	1	0.45199	1	0.0117077	1	0.0117119	1	0.00871372	0.999995	0.00871372	0.999995	0.00870374	0.999989	0.0087565	0.999989
0.52585	1	0.525705	1	0.451603	1	0.451005	0.999995	0.451529	1	0.451991	1	0.0117083	1	0.0117124	1	0.00871411	0.999995	0.00871411	0.999995	0.00870414	0.999989	0.0087569	0.999989
0.525851	1	0.525706	1	0.451604	1	0.451006	0.999995	0.45153	1	0.451993	1	0.0117088	1	0.0117129	1	0.00871449	0.999995	0.00871449	0.999995	0.00870454	0.999989	0.00875731	0.999989
0.525852	1	0.525707	1	0.451605	1	0.451007	0.999995	0.451531	1	0.451994	1	0.0117093	1	0.0117134	1	0.00871488	0.999995	0.00871488	0.999995	0.00870494	0.999989	0.00875771	0.999989
0.525853	1	0.525708	1	0.451606	1	0.451008	0.999995	0.451532	1	0.451995	1	0.0117098	1	0.0117139	1	0.00871526	0.999995	0.00871526	0.999995	0.00870534	0.999989	0.00875812	0.999989
0.525854	1	0.525709	1	0.451607	1	0.451009	0.999995	0.451533	1	0.451996	1	0.0117103	1	0.0117144	1	0.00871564	0.999995	0.00871564	0.999995	0.00870575	0.999989	0.00875852	0.999989
0.525855	1	0.52571	1	0.451608	1	0.45101	0.999995	0.451534	1	0.451997	1	0.0117108	1	0.011715	1	0.00871603	0.999995	0.00871603	0.999995	0.00870615	0.999989	0.00875893	0.999989
0.525856	1	0.525711	1	0.451609	1	0.451011	0.999995	0.451535	1	0.451998	1	0.0117114	1	0.0117155	1	0.00871641	0.999995	0.00871641	0.999995	0.00870655	0.999989	0.00875933	0.999989
0.525857	1	0.525712	1	0.45161	1	0.451012	0.999995	0.451536	1	0.451999	1	0.0117119	1	0.011716	1	0.0087168	0.999995	0.0087168	0.999995	0.00870695	0.999989	0.00875974	0.999989
0.525858	1	0.525713	1	0.451611	1	0.451013	0.999995	0.451537	1	0.452	1	0.0117124	1	0.0117165	1	0.00871718	0.999995	0.00871718	0.999995	0.00870735	0.999989	0.00876014	0.999989
0.525859	1	0.525714	1	0.451612	1	0.451014	0.999995	0.451538	1	0.452001	1	0.0117129	1	0.011717	1	0.00871757	0.999995	0.00871757	0.999995	0.00870775	0.999989	0.00876055	0.999989
0.52586	1	0.525715	1	0.451613	1	0.451015	0.999995	0.45154	1	0.452002	1	0.0117134	1	0.0117175	1	0.00871795	0.999995	0.00871795	0.999995	0.00870815	0.999989	0.00876096	0.999989
0.525861	1	0.525716	1	0.451614	1	0.451016	0.999995	0.451541	1	0.452003	1	0.0117139	1	0.011718	1	0.00871834	0.999995	0.00871834	0.999995	0.00870855	0.999989	0.00876136	0.999989
0.525862	1	0.525717	1	0.451615	1	0.451017	0.999995	0.451542	1	0.452004	1	0.0117144	1	0.0117186	1	0.00871872	0.999995	0.00871872	0.999995	0.00870895	0.999989	0.00876177	0.999989
0.525863	1	0.525718	1	0.451616	1	0.451018	0.999995	0.451543	1	0.452005	1	0.011715	1	0.0117191	1	0.00871911	0.999995	0.00871911	0.999995	0.00870935	0.999989	0.00876217	0.999989
0.525864	1	0.525719	1	0.451617	1	0.451019	0.999995	0.451544	1	0.452007	1	0.0117155	1	0.0117196	1	0.00871949	0.999995	0.00871949	0.999995	0.00870975	0.999989	0.00876258	0.999989
0.525865	1	0.52572	1	0.451618	1	0.451021	0.999995	0.451545	1	0.452008	1	0.011716	1	0.0117201	1	0.00871988	0.999995	0.00871988	0.999995	0.00871015	0.999989	0.00876298	0.999989
0.525867	1	0.525721	1	0.451619	1	0.451022	0.999995	0.451546	1	0.452009	1	0.0117165	1	0.0117206	1	0.00872026	0.999995	0.00872026	0.999995	0.00871055	0.999989	0.00876339	0.999989
0.525868	1	0.525722	1	0.45162	1	0.451023	0.999995	0.451547	1	0.45201	1	0.011717	1	0.0117211	1	0.00872065	0.999995	0.00872065	0.999995	0.00871095	0.999989	0.00876375	0.999984
0.525869	1	0.525723	1	0.451621	1	0.451024	0.999995	0.451548	1	0.452011	1	0.0117175	1	0.0117217	1	0.00872103	0.999995	0.00872103	0.999995	0.00871135	0.999989	0.00876416	0.999984
0.52587	1	0.525724	1	0.451622	1	0.451025	0.999995	0.451549	1	0.452012	1	0.011718	1	0.0117222	1	0.00872142	0.999995	0.00872142	0.999995	0.00871175	0.999989	0.00876456	0.999984
0.525871	1	0.525725	1	0.451623	1	0.451026	0.999995	0.45155	1	0.452013	1	0.0117186	1	0.0117227	1	0.0087218	0.999995	0.0087218	0.999995	0.00871216	0.999989	0.00876497	0.999984
0.525872	1	0.525726	1	0.451624	1	0.451027	0.999995	0.451551	1	0.452014	1	0.0117191	1	0.0117232	1	0.00872219	0.999995	0.00872219	0.999995	0.00871256	0.999989	0.00876537	0.999984
0.525873	1	0.525727	1	0.451625	1	0.451028	0.999995	0.451552	1	0.452015	1	0.0117196	1	0.0117237	1	0.00872257	0.999995	0.00872257	0.999995	0.00871296	0.999989	0.00876578	0.999984
0.525874	1	0.525729	1	0.451626	1	0.451029	0.999995	0.451554	1	0.452016	1	0.0117201	1	0.0117242	1	0.00872296	0.999995	0.00872296	0.999995	0.00871336	0.999989	0.00876619	0.999984
0.525875	1	0.52573	1	0.451627	1	0.45103	0.999995	0.451555	1	0.452017	1	0.0117206	1	0.0117247	1	0.00872335	0.999995	0.00872335	0.999995	0.00871376	0.999989	0.00876659	0.999984
0.525876	1	0.525731	1	0.451628	1	0.451031	0.999995	0.451556	1	0.452018	1	0.0117211	1	0.0117253	1	0.00872373	0.999995	0.00872373	0.999995	0.00871416	0.999989	0.008767	0.999984
0.525877	1	0.525732	1	0.451629	1	0.451032	0.999995	0.451557	1	0.45202	1	0.0117217	1	0.0117258	1	0.00872412	0.999995	0.00872412	0.999995	0.00871456	0.999989	0.0087674	0.999984
0.525878	1	0.525733	1	0.45163	1	0.451033	0.999995	0.451558	1	0.452021	1	0.0117222	1	0.0117263	1	0.0087245	0.999995	0.0087245	0.999995	0.00871496	0.999989	0.00876781	0.999984
0.525879	1	0.525734	1	0.451631	1	0.451034	0.999995	0.451559	1	0.452022	1	0.0117227	1	0.0117268	1	0.00872489	0.999995	0.00872489	0.999995	0.00871536	0.999989	0.00876822	0.999984
0.52588	1	0.525735	1	0.451632	1	0.451035	0.999995	0.45156	1	0.452023	1	0.0117232	1	0.0117273	1	0.00872527	0.999995	0.00872527	0.999995	0.00871577	0.999989	0.00876862	0.999984
0.525881	1	0.525736	1	0.451633	1	0.451036	0.999995	0.451561	1	0.452024	1	0.0117237	1	0.0117278	1	0.00872566	0.999995	0.00872566	0.999995	0.00871617	0.999989	0.00876903	0.999984
0.525882	1	0.525737	1	0.451635	1	0.451037	0.999995	0.451562	1	0.452025	1	0.0117242	1	0.0117284	1	0.00872604	0.999995	0.00872604	0.999995	0.00871657	0.999989	0.00876944	0.999984
0.525883	1	0.525738	1	0.451636	1	0.451038	0.999995	0.451563	1	0.452026	1	0.0117248	1	0.0117289	1	0.00872643	0.999995	0.00872643	0.999995	0.00871697	0.999989	0.00876984	0.999984
0.525884	1	0.525739	1	0.451637	1	0.451039	0.999995	0.451564	1	0.452027	1	0.0117253	1	0.0117294	1	0.00872682	0.999995	0.00872682	0.999995	0.00871737	0.999989	0.00877025	0.999984
0.525885	1	0.52574	1	0.451638	1	0.45104	0.999995	0.451565	1	0.452028	1	0.0117258	1	0.0117299	1	0.0087272	0.999995	0.0087272	0.999995	0.00871777	0.999989	0.00877066	0.999984
0.525886	1	0.525741	1	0.451639	1	0.451041	0.999995	0.451566	1	0.452029	1	0.0117263	1	0.0117304	1	0.00872759	0.999995	0.00872759	0.999995	0.00871817	0.999989	0.00877106	0.999984
0.525887	1	0.525742	1	0.45164	1	0.451042	0.999995	0.451568	1	0.45203	1	0.0117268	1	0.0117309	1	0.00872797	0.999995	0.00872797	0.999995	0.00871858	0.999989	0.00877147	0.999984
0.525888	1	0.525743	1	0.451641	1	0.451043	0.999995	0.451569	1	0.452031	1	0.0117273	1	0.0117315	1	0.00872836	0.999995	0.00872836	0.999995	0.00871898	0.999989	0.00877188	0.999984
0.525889	1	0.525744	1	0.451642	1	0.451044	0.999995	0.45157	1	0.452032	1	0.0117278	1	0.011732	1	0.00872874	0.999995	0.00872874	0.999995	0.00871933	0.999984	0.00877228	0.999984
0.52589	1	0.525745	1	0.451643	1	0.451045	0.999995	0.451571	1	0.452034	1	0.0117284	1	0.0117325	1	0.00872913	0.999995	0.00872913	0.999995	0.00871973	0.999984	0.00877269	0.999984
0.525891	1	0.525746	1	0.451644	1	0.451046	0.999995	0.451572	1	0.452035	1	0.0117289	1	0.011733	1	0.00872952	0.999995	0.00872952	0.999995	0.00872014	0.999984	0.0087731	0.999984
0.525892	1	0.525747	1	0.451645	1	0.451047	0.999995	0.451573	1	0.452036	1	0.0117294	1	0.0117335	1	0.0087299	0.999995	0.0087299	0.999995	0.00872054	0.999984	0.0087735	0.999984
0.525893	1	0.525748	1	0.451646	1	0.451048	0.999995	0.451574	1	0.452037	1	0.0117299	1	0.011734	1	0.00873029	0.999995	0.00873029	0.999995	0.00872094	0.999984	0.00877391	0.999984
0.525895	1	0.525749	1	0.451647	1	0.451049	0.999995	0.451575	1	0.452038	1	0.0117304	1	0.0117346	1	0.00873067	0.999995	0.00873067	0.999995	0.00872134	0.999984	0.00877432	0.999984
0.525896	1	0.52575	1	0.451648	1	0.45105	0.999995	0.451576	1	0.452039	1	0.0117309	1	0.0117351	1	0.00873106	0.999995	0.00873106	0.999995	0.00872174	0.999984	0.00877472	0.999984
0.525897	1	0.525751	1	0.451649	1	0.451051	0.999995	0.451577	1	0.45204	1	0.0117315	1	0.0117356	1	0.00873145	0.999995	0.00873145	0.999995	0.00872214	0.999984	0.00877513	0.999984
0.525898	1	0.525752	1	0.45165	1	0.451052	0.999995	0.451578	1	0.452041	1	0.011732	1	0.0117361	1	0.00873183	0.999995	0.00873183	0.999995	0.00872255	0.999984	0.00877554	0.999984
0.525899	1	0.525753	1	0.451651	1	0.451053	0.999995	0.451579	1	0.452042	1	0.0117325	1	0.0117366	1	0.00873222	0.999995	0.00873222	0.999995	0.00872295	0.999984	0.00877594	0.999984
0.5259	1	0.525754	1	0.451652	1	0.451055	0.999995	0.45158	1	0.452043	1	0.011733	1	0.0117371	1	0.0087326	0.999995	0.0087326	0.999995	0.00872335	0.999984	0.00877635	0.999984
0.525901	1	0.525755	1	0.451653	1	0.451056	0.999995	0.451582	1	0.452044	1	0.0117335	1	0.0117377	1	0.00873299	0.999995	0.00873299	0.999995	0.00872375	0.999984	0.00877676	0.999984
0.525902	1	0.525757	1	0.451654	1	0.451057	0.999995	0.451583	1	0.452045	1	0.011734	1	0.0117382	1	0.00873338	0.999995	0.00873338	0.999995	0.00872415	0.999984	0.00877717	0.999984
0.525903	1	0.525758	1	0.451655	1	0.451058	0.999995	0.451584	1	0.452047	1	0.0117346	1	0.0117387	1	0.00873376	0.999995	0.00873376	0.999995	0.00872456	0.999984	0.00877757	0.999984
0.525904	1	0.525759	1	0.451656	1	0.451059	0.999995	0.451585	1	0.452048	1	0.0117351	1	0.0117392	1	0.00873415	0.999995	0.00873415	0.999995	0.00872496	0.999984	0.00877798	0.999984
0.525905	1	0.52576	1	0.451657	1	0.45106	0.999995	0.451586	1	0.452049	1	0.0117356	1	0.0117397	1	0.00873454	0.999995	0.00873454	0.999995	0.00872536	0.999984	0.00877839	0.999984
0.525906	1	0.525761	1	0.451658	1	0.451061	0.999995	0.451587	1	0.45205	1	0.0117361	1	0.0117402	1	0.00873492	0.999995	0.00873492	0.999995	0.00872576	0.999984	0.0087788	0.999984
0.525907	1	0.525762	1	0.451659	1	0.451062	0.999995	0.451588	1	0.452051	1	0.0117366	1	0.0117408	1	0.00873531	0.999995	0.00873531	0.999995	0.00872616	0.999984	0.0087792	0.999984
0.525908	1	0.525763	1	0.45166	1	0.451063	0.999995	0.451589	1	0.452052	1	0.0117371	1	0.0117413	1	0.00873569	0.999995	0.00873569	0.999995	0.00872657	0.999984	0.00877961	0.999984
0.525909	1	0.525764	1	0.451661	1	0.451064	0.999995	0.45159	1	0.452053	1	0.0117377	1	0.0117418	1	0.00873608	0.999995	0.00873608	0.999995	0.00872697	0.999984	0.00878002	0.999984
0.52591	1	0.525765	1	0.451662	1	0.451065	0.999995	0.451591	1	0.452054	1	0.0117382	1	0.0117423	1	0.00873647	0.999995	0.00873647	0.999995	0.00872737	0.999984	0.00878043	0.999984
0.525911	1	0.525766	1	0.451663	1	0.451066	0.999995	0.451592	1	0.452055	1	0.0117387	1	0.0117428	1	0.00873685	0.999995	0.00873685	0.999995	0.00872777	0.999984	0.00878083	0.999984
0.525912	1	0.525767	1	0.451664	1	0.451067	0.999995	0.451593	1	0.452056	1	0.0117392	1	0.0117433	1	0.00873724	0.999995	0.00873724	0.999995	0.00872818	0.999984	0.00878124	0.999984
0.525913	1	0.525768	1	0.451666	1	0.451068	0.999995	0.451594	1	0.452057	1	0.0117397	1	0.0117439	1	0.00873763	0.999995	0.00873763	0.999995	0.00872858	0.999984	0.00878165	0.999984
0.525914	1	0.525769	1	0.451667	1	0.451069	0.999995	0.451596	1	0.452058	1	0.0117403	1	0.0117444	1	0.00873801	0.999995	0.00873801	0.999995	0.00872898	0.999984	0.00878206	0.999984
0.525915	1	0.52577	1	0.451668	1	0.45107	0.999995	0.451597	1	0.452059	1	0.0117408	1	0.0117449	1	0.0087384	0.999995	0.0087384	0.999995	0.00872938	0.999984	0.00878246	0.999984
0.525916	1	0.525771	1	0.451669	1	0.451071	0.999995	0.451598	1	0.452061	1	0.0117413	1	0.0117454	1	0.00873879	0.999995	0.00873879	0.999995	0.00872979	0.999984	0.00878287	0.999984
0.525917	1	0.525772	1	0.45167	1	0.451072	0.999995	0.451599	1	0.452062	1	0.0117418	1	0.0117459	1	0.00873917	0.999995	0.00873917	0.999995	0.00873019	0.999984	0.00878328	0.999984
0.525918	1	0.525773	1	0.451671	1	0.451073	0.999995	0.4516	1	0.452063	1	0.0117423	1	0.0117465	1	0.00873956	0.999995	0.00873956	0.999995	0.00873059	0.999984	0.00878369	0.999984
0.525919	1	0.525774	1	0.451672	1	0.451074	0.999995	0.451601	1	0.452064	1	0.0117428	1	0.011747	1	0.00873995	0.999995	0.00873995	0.999995	0.00873099	0.999984	0.00878409	0.999984
0.52592	1	0.525775	1	0.451673	1	0.451075	0.999995	0.451602	1	0.452065	1	0.0117434	1	0.0117475	1	0.00874033	0.999995	0.00874033	0.999995	0.0087314	0.999984	0.0087845	0.999984
0.525922	1	0.525776	1	0.451674	1	0.451076	0.999995	0.451603	1	0.452066	1	0.0117439	1	0.011748	1	0.00874072	0.999995	0.00874072	0.999995	0.0087318	0.999984	0.00878491	0.999984
0.525923	1	0.525777	1	0.451675	1	0.451077	0.999995	0.451604	1	0.452067	1	0.0117444	1	0.0117485	1	0.00874111	0.999995	0.00874111	0.999995	0.0087322	0.999984	0.00878532	0.999984
0.525924	1	0.525778	1	0.451676	1	0.451078	0.999995	0.451605	1	0.452068	1	0.0117449	1	0.011749	1	0.0087415	0.999995	0.0087415	0.999995	0.00873261	0.999984	0.00878573	0.999984
0.525925	1	0.525779	1	0.451677	1	0.451079	0.999995	0.451606	1	0.452069	1	0.0117454	1	0.0117496	1	0.00874188	0.999995	0.00874188	0.999995	0.00873301	0.999984	0.00878613	0.999984
0.525926	1	0.52578	1	0.451678	1	0.45108	0.999995	0.451607	1	0.45207	1	0.0117459	1	0.0117501	1	0.00874227	0.999995	0.00874227	0.999995	0.00873341	0.999984	0.00878654	0.999984
0.525927	1	0.525781	1	0.451679	1	0.451081	0.999995	0.451608	1	0.452071	1	0.0117465	1	0.0117506	1	0.00874266	0.999995	0.00874266	0.999995	0.00873381	0.999984	0.00878695	0.999984
0.525928	1	0.525782	1	0.45168	1	0.451082	0.999995	0.45161	1	0.452072	1	0.011747	1	0.0117511	1	0.00874304	0.999995	0.00874304	0.999995	0.00873422	0.999984	0.00878736	0.999984
0.525929	1	0.525783	1	0.451681	1	0.451083	0.999995	0.451611	1	0.452074	1	0.0117475	1	0.0117516	1	0.00874343	0.999995	0.00874343	0.999995	0.00873462	0.999984	0.00878777	0.999984
0.52593	1	0.525785	1	0.451682	1	0.451084	0.999995	0.451612	1	0.452075	1	0.011748	1	0.0117522	1	0.00874382	0.999995	0.00874382	0.999995	0.00873502	0.999984	0.00878817	0.999984
0.525931	1	0.525786	1	0.451683	1	0.451085	0.999995	0.451613	1	0.452076	1	0.0117485	1	0.0117527	1	0.00874421	0.999995	0.00874421	0.999995	0.00873543	0.999984	0.00878858	0.999984
0.525932	1	0.525787	1	0.451684	1	0.451086	0.999995	0.451614	1	0.452077	1	0.0117491	1	0.0117532	1	0.00874459	0.999995	0.00874459	0.999995	0.00873583	0.999984	0.00878899	0.999984
0.525933	1	0.525788	1	0.451685	1	0.451087	0.999995	0.451615	1	0.452078	1	0.0117496	1	0.0117537	1	0.00874498	0.999995	0.00874498	0.999995	0.00873623	0.999984	0.0087894	0.999984
0.525934	1	0.525789	1	0.451686	1	0.451089	0.999995	0.451616	1	0.452079	1	0.0117501	1	0.0117542	1	0.00874537	0.999995	0.00874537	0.999995	0.00873664	0.999984	0.00878981	0.999984
0.525935	1	0.52579	1	0.451687	1	0.45109	0.999995	0.451617	1	0.45208	1	0.0117506	1	0.0117547	1	0.00874575	0.999995	0.00874575	0.999995	0.00873704	0.999984	0.00879022	0.999984
0.525936	1	0.525791	1	0.451688	1	0.451091	0.999995	0.451618	1	0.452081	1	0.0117511	1	0.0117553	1	0.00874614	0.999995	0.00874614	0.999995	0.00873744	0.999984	0.00879062	0.999984
0.525937	1	0.525792	1	0.451689	1	0.451092	0.999995	0.451619	1	0.452082	1	0.0117516	1	0.0117558	1	0.00874653	0.999995	0.00874653	0.999995	0.00873785	0.999984	0.00879103	0.999984
0.525938	1	0.525793	1	0.45169	1	0.451093	0.999995	0.45162	1	0.452083	1	0.0117522	1	0.0117563	1	0.00874692	0.999995	0.00874692	0.999995	0.00873825	0.999984	0.00879144	0.999984
0.525939	1	0.525794	1	0.451691	1	0.451094	0.999995	0.451621	1	0.452084	1	0.0117527	1	0.0117568	1	0.0087473	0.999995	0.0087473	0.999995	0.00873865	0.999984	0.00879185	0.999984
0.52594	1	0.525795	1	0.451692	1	0.451095	0.999995	0.451622	1	0.452085	1	0.0117532	1	0.0117573	1	0.00874769	0.999995	0.00874769	0.999995	0.00873906	0.999984	0.00879226	0.999984
0.525941	1	0.525796	1	0.451693	1	0.451096	0.999995	0.451624	1	0.452086	1	0.0117537	1	0.0117579	1	0.00874808	0.999995	0.00874808	0.999995	0.00873946	0.999984	0.00879267	0.999984
0.525942	1	0.525797	1	0.451694	1	0.451097	0.999995	0.451625	1	0.452088	1	0.0117542	1	0.0117584	1	0.00874847	0.999995	0.00874847	0.999995	0.00873986	0.999984	0.00879308	0.999984
0.525943	1	0.525798	1	0.451695	1	0.451098	0.999995	0.451626	1	0.452089	1	0.0117548	1	0.0117589	1	0.00874885	0.999995	0.00874885	0.999995	0.00874027	0.999984	0.00879348	0.999984
0.525944	1	0.525799	1	0.451697	1	0.451099	0.999995	0.451627	1	0.45209	1	0.0117553	1	0.0117594	1	0.00874924	0.999995	0.00874924	0.999995	0.00874067	0.999984	0.00879389	0.999984
0.525945	1	0.5258	1	0.451698	1	0.4511	0.999995	0.451628	1	0.452091	1	0.0117558	1	0.0117599	1	0.00874963	0.999995	0.00874963	0.999995	0.00874107	0.999984	0.00879426	0.999979
0.525946	1	0.525801	1	0.451699	1	0.451101	0.999995	0.451629	1	0.452092	1	0.0117563	1	0.0117605	1	0.00875002	0.999995	0.00875002	0.999995	0.00874148	0.999984	0.00879466	0.999979
0.525947	1	0.525802	1	0.4517	1	0.451102	0.999995	0.45163	1	0.452093	1	0.0117568	1	0.011761	1	0.0087504	0.999995	0.0087504	0.999995	0.00874188	0.999984	0.00879507	0.999979
0.525949	1	0.525803	1	0.451701	1	0.451103	0.999995	0.451631	1	0.452094	1	0.0117573	1	0.0117615	1	0.00875079	0.999995	0.00875079	0.999995	0.00874228	0.999984	0.00879548	0.999979
0.52595	1	0.525804	1	0.451702	1	0.451104	0.999995	0.451632	1	0.452095	1	0.0117579	1	0.011762	1	0.00875118	0.999995	0.00875118	0.999995	0.00874269	0.999984	0.00879589	0.999979
0.525951	1	0.525805	1	0.451703	1	0.451105	0.999995	0.451633	1	0.452096	1	0.0117584	1	0.0117625	1	0.00875157	0.999995	0.00875157	0.999995	0.00874309	0.999984	0.0087963	0.999979
0.525952	1	0.525806	1	0.451704	1	0.451106	0.999995	0.451634	1	0.452097	1	0.0117589	1	0.0117631	1	0.00875196	0.999995	0.00875196	0.999995	0.0087435	0.999984	0.00879671	0.999979
0.525953	1	0.525807	1	0.451705	1	0.451107	0.999995	0.451635	1	0.452098	1	0.0117594	1	0.0117636	1	0.00875234	0.999995	0.00875234	0.999995	0.0087439	0.999984	0.00879712	0.999979
0.525954	1	0.525808	1	0.451706	1	0.451108	0.999995	0.451636	1	0.452099	1	0.0117599	1	0.0117641	1	0.00875273	0.999995	0.00875273	0.999995	0.0087443	0.999984	0.00879753	0.999979
0.525955	1	0.525809	1	0.451707	1	0.451109	0.999995	0.451638	1	0.452101	1	0.0117605	1	0.0117646	1	0.00875312	0.999995	0.00875312	0.999995	0.00874471	0.999984	0.00879794	0.999979
0.525956	1	0.52581	1	0.451708	1	0.45111	0.999995	0.451639	1	0.452102	1	0.011761	1	0.0117651	1	0.00875351	0.999995	0.00875351	0.999995	0.00874511	0.999984	0.00879834	0.999979
0.525957	1	0.525812	1	0.451709	1	0.451111	0.999995	0.45164	1	0.452103	1	0.0117615	1	0.0117656	1	0.0087539	0.999995	0.0087539	0.999995	0.00874551	0.999984	0.00879875	0.999979
0.525958	1	0.525813	1	0.45171	1	0.451112	0.999995	0.451641	1	0.452104	1	0.011762	1	0.0117662	1	0.00875428	0.999995	0.00875428	0.999995	0.00874592	0.999984	0.00879916	0.999979
0.525959	1	0.525814	1	0.451711	1	0.451113	0.999995	0.451642	1	0.452105	1	0.0117625	1	0.0117667	1	0.00875467	0.999995	0.00875467	0.999995	0.00874632	0.999984	0.00879957	0.999979
0.52596	1	0.525815	1	0.451712	1	0.451114	0.999995	0.451643	1	0.452106	1	0.0117631	1	0.0117672	1	0.00875506	0.999995	0.00875506	0.999995	0.00874673	0.999984	0.00879998	0.999979
0.525961	1	0.525816	1	0.451713	1	0.451115	0.999995	0.451644	1	0.452107	1	0.0117636	1	0.0117677	1	0.00875545	0.999995	0.00875545	0.999995	0.00874713	0.999984	0.00880039	0.999979
0.525962	1	0.525817	1	0.451714	1	0.451116	0.999995	0.451645	1	0.452108	1	0.0117641	1	0.0117682	1	0.00875584	0.999995	0.00875584	0.999995	0.00874754	0.999984	0.0088008	0.999979
0.525963	1	0.525818	1	0.451715	1	0.451117	0.999995	0.451646	1	0.452109	1	0.0117646	1	0.0117688	1	0.00875623	0.999995	0.00875623	0.999995	0.00874794	0.999984	0.00880121	0.999979
0.525964	1	0.525819	1	0.451716	1	0.451118	0.999995	0.451647	1	0.45211	1	0.0117651	1	0.0117693	1	0.00875661	0.999995	0.00875661	0.999995	0.00874834	0.999984	0.00880162	0.999979
0.525965	1	0.52582	1	0.451717	1	0.451119	0.999995	0.451648	1	0.452111	1	0.0117657	1	0.0117698	1	0.008757	0.999995	0.008757	0.999995	0.00874875	0.999984	0.00880203	0.999979
0.525966	1	0.525821	1	0.451718	1	0.45112	0.999995	0.451649	1	0.452112	1	0.0117662	1	0.0117703	1	0.00875739	0.999995	0.00875739	0.999995	0.00874915	0.999984	0.00880244	0.999979
0.525967	1	0.525822	1	0.451719	1	0.451121	0.999995	0.45165	1	0.452113	1	0.0117667	1	0.0117708	1	0.00875778	0.999995	0.00875778	0.999995	0.00874956	0.999984	0.00880285	0.999979
0.525968	1	0.525823	1	0.45172	1	0.451123	0.999995	0.451652	1	0.452115	1	0.0117672	1	0.0117714	1	0.00875817	0.999995	0.00875817	0.999995	0.00874996	0.999984	0.00880326	0.999979
0.525969	1	0.525824	1	0.451721	1	0.451124	0.999995	0.451653	1	0.452116	1	0.0117677	1	0.0117719	1	0.00875856	0.999995	0.00875856	0.999995	0.00875037	0.999984	0.00880367	0.999979
0.52597	1	0.525825	1	0.451722	1	0.451125	0.999995	0.451654	1	0.452117	1	0.0117683	1	0.0117724	1	0.00875894	0.999995	0.00875894	0.999995	0.00875077	0.999984	0.00880408	0.999979
0.525971	1	0.525826	1	0.451723	1	0.451126	0.999995	0.451655	1	0.452118	1	0.0117688	1	0.0117729	1	0.00875933	0.999995	0.00875933	0.999995	0.00875117	0.999984	0.00880449	0.999979
0.525972	1	0.525827	1	0.451724	1	0.451127	0.999995	0.451656	1	0.452119	1	0.0117693	1	0.0117734	1	0.00875972	0.999995	0.00875972	0.999995	0.00875158	0.999984	0.0088049	0.999979
0.525973	1	0.525828	1	0.451725	1	0.451128	0.999995	0.451657	1	0.45212	1	0.0117698	1	0.011774	1	0.00876011	0.999995	0.00876011	0.999995	0.00875198	0.999984	0.00880531	0.999979
0.525974	1	0.525829	1	0.451726	1	0.451129	0.999995	0.451658	1	0.452121	1	0.0117703	1	0.0117745	1	0.0087605	0.999995	0.0087605	0.999995	0.00875239	0.999984	0.00880572	0.999979
0.525976	1	0.52583	1	0.451728	1	0.45113	0.999995	0.451659	1	0.452122	1	0.0117709	1	0.011775	1	0.00876089	0.999995	0.00876089	0.999995	0.00875279	0.999984	0.00880613	0.999979
0.525977	1	0.525831	1	0.451729	1	0.451131	0.999995	0.45166	1	0.452123	1	0.0117714	1	0.0117755	1	0.00876128	0.999995	0.00876128	0.999995	0.0087532	0.999984	0.00880654	0.999979
0.525978	1	0.525832	1	0.45173	1	0.451132	0.999995	0.451661	1	0.452124	1	0.0117719	1	0.011776	1	0.00876166	0.999995	0.00876166	0.999995	0.0087536	0.999984	0.00880695	0.999979
0.525979	1	0.525833	1	0.451731	1	0.451133	0.999995	0.451662	1	0.452125	1	0.0117724	1	0.0117766	1	0.00876205	0.999995	0.00876205	0.999995	0.00875401	0.999984	0.00880736	0.999979
0.52598	1	0.525834	1	0.451732	1	0.451134	0.999995	0.451663	1	0.452126	1	0.0117729	1	0.0117771	1	0.00876244	0.999995	0.00876244	0.999995	0.00875441	0.999984	0.00880777	0.999979
0.525981	1	0.525835	1	0.451733	1	0.451135	0.999995	0.451664	1	0.452128	1	0.0117735	1	0.0117776	1	0.00876283	0.999995	0.00876283	0.999995	0.00875482	0.999984	0.00880818	0.999979
0.525982	1	0.525836	1	0.451734	1	0.451136	0.999995	0.451666	1	0.452129	1	0.011774	1	0.0117781	1	0.00876322	0.999995	0.00876322	0.999995	0.00875522	0.999984	0.00880859	0.999979
0.525983	1	0.525837	1	0.451735	1	0.451137	0.999995	0.451667	1	0.45213	1	0.0117745	1	0.0117787	1	0.00876361	0.999995	0.00876361	0.999995	0.00875563	0.999984	0.008809	0.999979
0.525984	1	0.525838	1	0.451736	1	0.451138	0.999995	0.451668	1	0.452131	1	0.011775	1	0.0117792	1	0.008764	0.999995	0.008764	0.999995	0.00875603	0.999984	0.00880941	0.999979
0.525985	1	0.52584	1	0.451737	1	0.451139	0.999995	0.451669	1	0.452132	1	0.0117755	1	0.0117797	1	0.00876439	0.999995	0.00876439	0.999995	0.00875644	0.999984	0.00880982	0.999979
0.525986	1	0.525841	1	0.451738	1	0.45114	0.999995	0.45167	1	0.452133	1	0.0117761	1	0.0117802	1	0.00876478	0.999995	0.00876478	0.999995	0.00875684	0.999984	0.00881023	0.999979
0.525987	1	0.525842	1	0.451739	1	0.451141	0.999995	0.451671	1	0.452134	1	0.0117766	1	0.0117807	1	0.00876516	0.999995	0.00876516	0.999995	0.00875725	0.999984	0.00881064	0.999979
0.525988	1	0.525843	1	0.45174	1	0.451142	0.999995	0.451672	1	0.452135	1	0.0117771	1	0.0117813	1	0.00876555	0.999995	0.00876555	0.999995	0.00875765	0.999984	0.00881105	0.999979
0.525989	1	0.525844	1	0.451741	1	0.451143	0.999995	0.451673	1	0.452136	1	0.0117776	1	0.0117818	1	0.00876594	0.999995	0.00876594	0.999995	0.00875806	0.999984	0.00881146	0.999979
0.52599	1	0.525845	1	0.451742	1	0.451144	0.999995	0.451674	1	0.452137	1	0.0117781	1	0.0117823	1	0.00876633	0.999995	0.00876633	0.999995	0.00875846	0.999984	0.00881187	0.999979
0.525991	1	0.525846	1	0.451743	1	0.451145	0.999995	0.451675	1	0.452138	1	0.0117787	1	0.0117828	1	0.00876672	0.999995	0.00876672	0.999995	0.00875887	0.999984	0.00881228	0.999979
0.525992	1	0.525847	1	0.451744	1	0.451146	0.999995	0.451676	1	0.452139	1	0.0117792	1	0.0117833	1	0.00876711	0.999995	0.00876711	0.999995	0.00875927	0.999984	0.00881269	0.999979
0.525993	1	0.525848	1	0.451745	1	0.451147	0.999995	0.451677	1	0.45214	1	0.0117797	1	0.0117839	1	0.0087675	0.999995	0.0087675	0.999995	0.00875968	0.999984	0.0088131	0.999979
0.525994	1	0.525849	1	0.451746	1	0.451148	0.999995	0.451678	1	0.452142	1	0.0117802	1	0.0117844	1	0.00876789	0.999995	0.00876789	0.999995	0.00876008	0.999984	0.00881351	0.999979
0.525995	1	0.52585	1	0.451747	1	0.451149	0.999995	0.45168	1	0.452143	1	0.0117807	1	0.0117849	1	0.00876828	0.999995	0.00876828	0.999995	0.00876049	0.999984	0.00881392	0.999979
0.525996	1	0.525851	1	0.451748	1	0.45115	0.999995	0.451681	1	0.452144	1	0.0117813	1	0.0117854	1	0.00876867	0.999995	0.00876867	0.999995	0.00876089	0.999984	0.00881433	0.999979
0.525997	1	0.525852	1	0.451749	1	0.451151	0.999995	0.451682	1	0.452145	1	0.0117818	1	0.0117859	1	0.00876906	0.999995	0.00876906	0.999995	0.0087613	0.999984	0.00881474	0.999979
0.525998	1	0.525853	1	0.45175	1	0.451152	0.999995	0.451683	1	0.452146	1	0.0117823	1	0.0117865	1	0.00876945	0.999995	0.00876945	0.999995	0.00876171	0.999984	0.00881515	0.999979
0.525999	1	0.525854	1	0.451751	1	0.451153	0.999995	0.451684	1	0.452147	1	0.0117828	1	0.011787	1	0.00876984	0.999995	0.00876984	0.999995	0.00876211	0.999984	0.00881556	0.999979
0.526	1	0.525855	1	0.451752	1	0.451154	0.999995	0.451685	1	0.452148	1	0.0117833	1	0.0117875	1	0.00877023	0.999995	0.00877023	0.999995	0.00876252	0.999984	0.00881597	0.999979
0.526001	1	0.525856	1	0.451753	1	0.451156	0.999995	0.451686	1	0.452149	1	0.0117839	1	0.011788	1	0.00877062	0.999995	0.00877062	0.999995	0.00876292	0.999984	0.00881638	0.999979
0.526003	1	0.525857	1	0.451754	1	0.451157	0.999995	0.451687	1	0.45215	1	0.0117844	1	0.0117886	1	0.008771	0.999995	0.008771	0.999995	0.00876333	0.999984	0.0088168	0.999979
0.526004	1	0.525858	1	0.451755	1	0.451158	0.999995	0.451688	1	0.452151	1	0.0117849	1	0.0117891	1	0.00877139	0.999995	0.00877139	0.999995	0.00876373	0.999984	0.00881721	0.999979
0.526005	1	0.525859	1	0.451756	1	0.451159	0.999995	0.451689	1	0.452152	1	0.0117854	1	0.0117896	1	0.00877178	0.999995	0.00877178	0.999995	0.00876414	0.999984	0.00881762	0.999979
0.526006	1	0.52586	1	0.451757	1	0.45116	0.999995	0.45169	1	0.452153	1	0.011786	1	0.0117901	1	0.00877217	0.999995	0.00877217	0.999995	0.00876454	0.999984	0.00881803	0.999979
0.526007	1	0.525861	1	0.451759	1	0.451161	0.999995	0.451691	1	0.452155	1	0.0117865	1	0.0117906	1	0.00877256	0.999995	0.00877256	0.999995	0.00876495	0.999984	0.00881844	0.999979
0.526008	1	0.525862	1	0.45176	1	0.451162	0.999995	0.451692	1	0.452156	1	0.011787	1	0.0117912	1	0.00877295	0.999995	0.00877295	0.999995	0.00876536	0.999984	0.00881885	0.999979
0.526009	1	0.525863	1	0.451761	1	0.451163	0.999995	0.451694	1	0.452157	1	0.0117875	1	0.0117917	1	0.00877334	0.999995	0.00877334	0.999995	0.00876576	0.999984	0.00881926	0.999979
0.52601	1	0.525864	1	0.451762	1	0.451164	0.999995	0.451695	1	0.452158	1	0.011788	1	0.0117922	1	0.00877373	0.999995	0.00877373	0.999995	0.00876617	0.999984	0.00881967	0.999979
0.526011	1	0.525865	1	0.451763	1	0.451165	0.999995	0.451696	1	0.452159	1	0.0117886	1	0.0117927	1	0.00877412	0.999995	0.00877412	0.999995	0.00876657	0.999984	0.00882008	0.999979
0.526012	1	0.525867	1	0.451764	1	0.451166	0.999995	0.451697	1	0.45216	1	0.0117891	1	0.0117933	1	0.00877451	0.999995	0.00877451	0.999995	0.00876698	0.999984	0.00882049	0.999979
0.526013	1	0.525868	1	0.451765	1	0.451167	0.999995	0.451698	1	0.452161	1	0.0117896	1	0.0117938	1	0.0087749	0.999995	0.0087749	0.999995	0.00876739	0.999984	0.00882091	0.999979
0.526014	1	0.525869	1	0.451766	1	0.451168	0.999995	0.451699	1	0.452162	1	0.0117901	1	0.0117943	1	0.00877529	0.999995	0.00877529	0.999995	0.00876779	0.999984	0.00882132	0.999979
0.526015	1	0.52587	1	0.451767	1	0.451169	0.999995	0.4517	1	0.452163	1	0.0117906	1	0.0117948	1	0.00877568	0.999995	0.00877568	0.999995	0.0087682	0.999984	0.00882173	0.999979
0.526016	1	0.525871	1	0.451768	1	0.45117	0.999995	0.451701	1	0.452164	1	0.0117912	1	0.0117953	1	0.00877607	0.999995	0.00877607	0.999995	0.0087686	0.999984	0.00882214	0.999979
0.526017	1	0.525872	1	0.451769	1	0.451171	0.999995	0.451702	1	0.452165	1	0.0117917	1	0.0117959	1	0.00877646	0.999995	0.00877646	0.999995	0.00876901	0.999984	0.00882255	0.999979
0.526018	1	0.525873	1	0.45177	1	0.451172	0.999995	0.451703	1	0.452166	1	0.0117922	1	0.0117964	1	0.00877685	0.999995	0.00877685	0.999995	0.00876942	0.999984	0.00882296	0.999979
0.526019	1	0.525874	1	0.451771	1	0.451173	0.999995	0.451704	1	0.452168	1	0.0117927	1	0.0117969	1	0.00877724	0.999995	0.00877724	0.999995	0.00876982	0.999984	0.00882337	0.999979
0.52602	1	0.525875	1	0.451772	1	0.451174	0.999995	0.451705	1	0.452169	1	0.0117933	1	0.0117974	1	0.00877763	0.999995	0.00877763	0.999995	0.00877023	0.999984	0.00882379	0.999979
0.526021	1	0.525876	1	0.451773	1	0.451175	0.999995	0.451706	1	0.45217	1	0.0117938	1	0.011798	1	0.00877802	0.999995	0.00877802	0.999995	0.00877064	0.999984	0.0088242	0.999979
0.526022	1	0.525877	1	0.451774	1	0.451176	0.999995	0.451708	1	0.452171	1	0.0117943	0.999996	0.0117985	1	0.00877841	0.999995	0.00877841	0.999995	0.00877104	0.999984	0.00882456	0.999974
0.526023	1	0.525878	1	0.451775	1	0.451177	0.999995	0.451709	1	0.452172	1	0.0117948	0.999996	0.011799	1	0.0087788	0.999995	0.0087788	0.999995	0.00877145	0.999984	0.00882497	0.999974
0.526024	1	0.525879	1	0.451776	1	0.451178	0.999995	0.45171	1	0.452173	1	0.0117953	0.999996	0.0117995	1	0.00877919	0.999995	0.00877919	0.999995	0.00877186	0.999984	0.00882539	0.999974
0.526025	1	0.52588	1	0.451777	1	0.451179	0.999995	0.451711	1	0.452174	1	0.0117958	0.999996	0.0118	1	0.00877958	0.999995	0.00877958	0.999995	0.00877226	0.999984	0.0088258	0.999974
0.526026	1	0.525881	1	0.451778	1	0.45118	0.999995	0.451712	1	0.452175	1	0.0117963	0.999996	0.0118006	1	0.00877997	0.999995	0.00877997	0.999995	0.00877267	0.999984	0.00882621	0.999974
0.526027	1	0.525882	1	0.451779	1	0.451181	0.999995	0.451713	1	0.452176	1	0.0117969	0.999996	0.0118011	1	0.00878037	0.999995	0.00878037	0.999995	0.00877307	0.999984	0.00882662	0.999974
0.526028	1	0.525883	1	0.45178	1	0.451182	0.999995	0.451714	1	0.452177	1	0.0117974	0.999996	0.0118016	1	0.00878076	0.999995	0.00878076	0.999995	0.00877348	0.999984	0.00882703	0.999974
0.52603	1	0.525884	1	0.451781	1	0.451183	0.999995	0.451715	1	0.452178	1	0.0117979	0.999996	0.0118021	1	0.00878115	0.999995	0.00878115	0.999995	0.00877389	0.999984	0.00882744	0.999974
0.526031	1	0.525885	1	0.451782	1	0.451184	0.999995	0.451716	1	0.452179	1	0.0117984	0.999996	0.0118027	1	0.00878154	0.999995	0.00878154	0.999995	0.00877429	0.999984	0.00882786	0.999974
0.526032	1	0.525886	1	0.451783	1	0.451185	0.999995	0.451717	1	0.45218	1	0.011799	0.999996	0.0118032	1	0.00878193	0.999995	0.00878193	0.999995	0.0087747	0.999984	0.00882827	0.999974
0.526033	1	0.525887	1	0.451784	1	0.451186	0.999995	0.451718	1	0.452182	1	0.0117995	0.999996	0.0118037	1	0.00878232	0.999995	0.00878232	0.999995	0.00877511	0.999984	0.00882868	0.999974
0.526034	1	0.525888	1	0.451785	1	0.451187	0.999995	0.451719	1	0.452183	1	0.0118	0.999996	0.0118042	1	0.00878271	0.999995	0.00878271	0.999995	0.00877551	0.999984	0.00882909	0.999974
0.526035	1	0.525889	1	0.451786	1	0.451188	0.999995	0.451721	1	0.452184	1	0.0118005	0.999996	0.0118047	1	0.0087831	0.999995	0.0087831	0.999995	0.00877592	0.999984	0.0088295	0.999974
0.526036	1	0.52589	1	0.451787	1	0.45119	0.999995	0.451722	1	0.452185	1	0.011801	0.999996	0.0118053	1	0.00878349	0.999995	0.00878349	0.999995	0.00877633	0.999984	0.00882992	0.999974
0.526037	1	0.525891	1	0.451788	1	0.451191	0.999995	0.451723	1	0.452186	1	0.0118016	0.999996	0.0118058	1	0.00878388	0.999995	0.00878388	0.999995	0.00877674	0.999984	0.00883033	0.999974
0.526038	1	0.525892	1	0.45179	1	0.451192	0.999995	0.451724	1	0.452187	1	0.0118021	0.999996	0.0118063	1	0.00878427	0.999995	0.00878427	0.999995	0.00877714	0.999984	0.00883074	0.999974
0.526039	1	0.525893	1	0.451791	1	0.451193	0.999995	0.451725	1	0.452188	1	0.0118026	0.999996	0.0118068	1	0.00878466	0.999995	0.00878466	0.999995	0.00877755	0.999984	0.00883115	0.999974
0.52604	1	0.525895	1	0.451792	1	0.451194	0.999995	0.451726	1	0.452189	1	0.0118031	0.999996	0.0118074	1	0.00878505	0.999995	0.00878505	0.999995	0.00877796	0.999984	0.00883157	0.999974
0.526041	1	0.525896	1	0.451793	1	0.451195	0.999995	0.451727	1	0.45219	1	0.0118037	0.999996	0.0118079	1	0.00878544	0.999995	0.00878544	0.999995	0.00877836	0.999984	0.00883198	0.999974
0.526042	1	0.525897	1	0.451794	1	0.451196	0.999995	0.451728	1	0.452191	1	0.0118042	0.999996	0.0118084	1	0.00878583	0.999995	0.00878583	0.999995	0.00877877	0.999984	0.00883239	0.999974
0.526043	1	0.525898	1	0.451795	1	0.451197	0.999995	0.451729	1	0.452192	1	0.0118047	0.999996	0.0118089	1	0.00878623	0.999995	0.00878623	0.999995	0.00877918	0.999984	0.0088328	0.999974
0.526044	1	0.525899	1	0.451796	1	0.451198	0.999995	0.45173	1	0.452193	1	0.0118052	0.999996	0.0118095	1	0.00878662	0.999995	0.00878662	0.999995	0.00877958	0.999984	0.00883321	0.999974
0.526045	1	0.5259	1	0.451797	1	0.451199	0.999995	0.451731	1	0.452195	1	0.0118058	0.999996	0.01181	1	0.00878701	0.999995	0.00878701	0.999995	0.00877999	0.999984	0.00883363	0.999974
0.526046	1	0.525901	1	0.451798	1	0.4512	0.999995	0.451732	1	0.452196	1	0.0118063	0.999996	0.0118105	1	0.0087874	0.999995	0.0087874	0.999995	0.0087804	0.999984	0.00883404	0.999974
0.526047	1	0.525902	1	0.451799	1	0.451201	0.999995	0.451733	1	0.452197	1	0.0118068	0.999996	0.011811	1	0.00878779	0.999995	0.00878779	0.999995	0.00878081	0.999984	0.00883445	0.999974
0.526048	1	0.525903	1	0.4518	1	0.451202	0.999995	0.451735	1	0.452198	1	0.0118073	0.999996	0.0118115	1	0.00878818	0.999995	0.00878818	0.999995	0.00878121	0.999984	0.00883486	0.999974
0.526049	1	0.525904	1	0.451801	1	0.451203	0.999995	0.451736	1	0.452199	1	0.0118078	0.999996	0.0118121	1	0.00878857	0.999995	0.00878857	0.999995	0.00878162	0.999984	0.00883528	0.999974
0.52605	1	0.525905	1	0.451802	1	0.451204	0.999995	0.451737	1	0.4522	1	0.0118084	0.999996	0.0118126	1	0.00878896	0.999995	0.00878896	0.999995	0.00878203	0.999984	0.00883569	0.999974
0.526051	1	0.525906	1	0.451803	1	0.451205	0.999995	0.451738	1	0.452201	1	0.0118089	0.999996	0.0118131	1	0.00878935	0.999995	0.00878935	0.999995	0.00878244	0.999984	0.0088361	0.999974
0.526052	1	0.525907	1	0.451804	1	0.451206	0.999995	0.451739	1	0.452202	1	0.0118094	0.999996	0.0118136	1	0.00878975	0.999995	0.00878975	0.999995	0.00878284	0.999984	0.00883652	0.999974
0.526053	1	0.525908	1	0.451805	1	0.451207	0.999995	0.45174	1	0.452203	1	0.0118099	0.999996	0.0118142	1	0.00879014	0.999995	0.00879014	0.999995	0.00878325	0.999984	0.00883693	0.999974
0.526054	1	0.525909	1	0.451806	1	0.451208	0.999995	0.451741	1	0.452204	1	0.0118105	0.999996	0.0118147	1	0.00879053	0.999995	0.00879053	0.999995	0.00878366	0.999984	0.00883734	0.999974
0.526055	1	0.52591	1	0.451807	1	0.451209	0.999995	0.451742	1	0.452205	1	0.011811	0.999996	0.0118152	1	0.00879092	0.999995	0.00879092	0.999995	0.00878407	0.999984	0.00883775	0.999974
0.526057	1	0.525911	1	0.451808	1	0.45121	0.999995	0.451743	1	0.452206	1	0.0118115	0.999996	0.0118157	1	0.00879131	0.999995	0.00879131	0.999995	0.00878447	0.999984	0.00883817	0.999974
0.526058	1	0.525912	1	0.451809	1	0.451211	0.999995	0.451744	1	0.452207	1	0.011812	0.999996	0.0118163	1	0.0087917	0.999995	0.0087917	0.999995	0.00878488	0.999984	0.00883858	0.999974
0.526059	1	0.525913	1	0.45181	1	0.451212	0.999995	0.451745	1	0.452209	1	0.0118126	0.999996	0.0118168	1	0.00879209	0.999995	0.00879209	0.999995	0.00878529	0.999984	0.00883899	0.999974
0.52606	1	0.525914	1	0.451811	1	0.451213	0.999995	0.451746	1	0.45221	1	0.0118131	0.999996	0.0118173	1	0.00879248	0.999995	0.00879248	0.999995	0.0087857	0.999984	0.0088394	0.999974
0.526061	1	0.525915	1	0.451812	1	0.451214	0.999995	0.451747	1	0.452211	1	0.0118136	0.999996	0.0118178	1	0.00879288	0.999995	0.00879288	0.999995	0.0087861	0.999984	0.00883982	0.999974
0.526062	1	0.525916	1	0.451813	1	0.451215	0.999995	0.451749	1	0.452212	1	0.0118141	0.999996	0.0118184	1	0.00879327	0.999995	0.00879327	0.999995	0.00878651	0.999984	0.00884023	0.999974
0.526063	1	0.525917	1	0.451814	1	0.451216	0.999995	0.45175	1	0.452213	1	0.0118147	0.999996	0.0118189	1	0.00879366	0.999995	0.00879366	0.999995	0.00878692	0.999984	0.00884064	0.999974
0.526064	1	0.525918	1	0.451815	1	0.451217	0.999995	0.451751	1	0.452214	1	0.0118152	0.999996	0.0118194	1	0.00879405	0.999995	0.00879405	0.999995	0.00878733	0.999984	0.00884106	0.999974
0.526065	1	0.525919	1	0.451816	1	0.451218	0.999995	0.451752	1	0.452215	1	0.0118157	0.999996	0.0118199	1	0.00879444	0.999995	0.00879444	0.999995	0.00878774	0.999984	0.00884147	0.999974
0.526066	1	0.52592	1	0.451817	1	0.451219	0.999995	0.451753	1	0.452216	1	0.0118162	0.999996	0.0118205	1	0.00879483	0.999995	0.00879483	0.999995	0.00878814	0.999984	0.00884188	0.999974
0.526067	1	0.525922	1	0.451818	1	0.45122	0.999995	0.451754	1	0.452217	1	0.0118167	0.999996	0.011821	1	0.00879523	0.999995	0.00879523	0.999995	0.00878855	0.999984	0.0088423	0.999974
0.526068	1	0.525923	1	0.451819	1	0.451221	0.999995	0.451755	1	0.452218	1	0.0118173	0.999996	0.0118215	1	0.00879562	0.999995	0.00879562	0.999995	0.00878896	0.999984	0.00884271	0.999974
0.526069	1	0.525924	1	0.451821	1	0.451223	0.999995	0.451756	1	0.452219	1	0.0118178	0.999996	0.011822	1	0.00879601	0.999995	0.00879601	0.999995	0.00878937	0.999984	0.00884312	0.999974
0.52607	1	0.525925	1	0.451822	1	0.451224	0.999995	0.451757	1	0.45222	1	0.0118183	0.999996	0.0118226	1	0.0087964	0.999995	0.0087964	0.999995	0.00878978	0.999984	0.00884354	0.999974
0.526071	1	0.525926	1	0.451823	1	0.451225	0.999995	0.451758	1	0.452222	1	0.0118188	0.999996	0.0118231	1	0.00879679	0.999995	0.00879679	0.999995	0.00879018	0.999984	0.00884395	0.999974
0.526072	1	0.525927	1	0.451824	1	0.451226	0.999995	0.451759	1	0.452223	1	0.0118194	0.999996	0.0118236	1	0.00879719	0.999995	0.00879719	0.999995	0.00879059	0.999984	0.00884436	0.999974
0.526073	1	0.525928	1	0.451825	1	0.451227	0.999995	0.45176	1	0.452224	1	0.0118199	0.999996	0.0118241	1	0.00879758	0.999995	0.00879758	0.999995	0.008791	0.999984	0.00884478	0.999974
0.526074	1	0.525929	1	0.451826	1	0.451228	0.999995	0.451761	1	0.452225	1	0.0118204	0.999996	0.0118247	1	0.00879797	0.999995	0.00879797	0.999995	0.00879141	0.999984	0.00884519	0.999974
0.526075	1	0.52593	1	0.451827	1	0.451229	0.999995	0.451763	1	0.452226	1	0.0118209	0.999996	0.0118252	1	0.00879836	0.999995	0.00879836	0.999995	0.00879182	0.999984	0.0088456	0.999974
0.526076	1	0.525931	1	0.451828	1	0.45123	0.999995	0.451764	1	0.452227	1	0.0118215	0.999996	0.0118257	1	0.00879875	0.999995	0.00879875	0.999995	0.00879222	0.999984	0.00884602	0.999974
0.526077	1	0.525932	1	0.451829	1	0.451231	0.999995	0.451765	1	0.452228	1	0.011822	0.999996	0.0118262	1	0.00879915	0.999995	0.00879915	0.999995	0.00879263	0.999984	0.00884643	0.999974
0.526078	1	0.525933	1	0.45183	1	0.451232	0.999995	0.451766	1	0.452229	1	0.0118225	0.999996	0.0118268	1	0.00879954	0.999995	0.00879954	0.999995	0.00879304	0.999984	0.00884685	0.999974
0.526079	1	0.525934	1	0.451831	1	0.451233	0.999995	0.451767	1	0.45223	1	0.011823	0.999996	0.0118273	1	0.00879993	0.999995	0.00879993	0.999995	0.00879345	0.999984	0.00884726	0.999974
0.52608	1	0.525935	1	0.451832	1	0.451234	0.999995	0.451768	1	0.452231	1	0.0118236	0.999996	0.0118278	1	0.00880032	0.999995	0.00880032	0.999995	0.00879386	0.999984	0.00884767	0.999974
0.526081	1	0.525936	1	0.451833	1	0.451235	0.999995	0.451769	1	0.452232	1	0.0118241	0.999996	0.0118283	1	0.00880071	0.999995	0.00880071	0.999995	0.00879427	0.999984	0.00884809	0.999974
0.526082	1	0.525937	1	0.451834	1	0.451236	0.999995	0.45177	1	0.452233	1	0.0118246	0.999996	0.0118289	1	0.00880111	0.999995	0.00880111	0.999995	0.00879468	0.999984	0.0088485	0.999974
0.526084	1	0.525938	1	0.451835	1	0.451237	0.999995	0.451771	1	0.452235	1	0.0118251	0.999996	0.0118294	1	0.0088015	0.999995	0.0088015	0.999995	0.00879508	0.999984	0.00884891	0.999974
0.526085	1	0.525939	1	0.451836	1	0.451238	0.999995	0.451772	1	0.452236	1	0.0118257	0.999996	0.0118299	1	0.00880189	0.999995	0.00880189	0.999995	0.00879549	0.999984	0.00884933	0.999974
0.526086	1	0.52594	1	0.451837	1	0.451239	0.999995	0.451773	1	0.452237	1	0.0118262	0.999996	0.0118304	1	0.00880228	0.999995	0.00880228	0.999995	0.0087959	0.999984	0.00884974	0.999974
0.526087	1	0.525941	1	0.451838	1	0.45124	0.999995	0.451774	1	0.452238	1	0.0118267	0.999996	0.011831	1	0.00880268	0.999995	0.00880268	0.999995	0.00879631	0.999984	0.00885016	0.999974
0.526088	1	0.525942	1	0.451839	1	0.451241	0.999995	0.451775	1	0.452239	1	0.0118272	0.999996	0.0118315	1	0.00880307	0.999995	0.00880307	0.999995	0.00879672	0.999984	0.00885057	0.999974
0.526089	1	0.525943	1	0.45184	1	0.451242	0.999995	0.451777	1	0.45224	1	0.0118278	0.999996	0.011832	1	0.00880346	0.999995	0.00880346	0.999995	0.00879713	0.999984	0.00885098	0.999974
0.52609	1	0.525944	1	0.451841	1	0.451243	0.999995	0.451778	1	0.452241	1	0.0118283	0.999996	0.0118325	1	0.00880385	0.999995	0.00880385	0.999995	0.00879754	0.999984	0.0088514	0.999974
0.526091	1	0.525945	1	0.451842	1	0.451244	0.999995	0.451779	1	0.452242	1	0.0118288	0.999996	0.0118331	1	0.00880425	0.999995	0.00880425	0.999995	0.00879795	0.999984	0.00885181	0.999974
0.526092	1	0.525946	1	0.451843	1	0.451245	0.999995	0.45178	1	0.452243	1	0.0118293	0.999996	0.0118336	1	0.00880464	0.999995	0.00880464	0.999995	0.00879835	0.999984	0.00885223	0.999974
0.526093	1	0.525947	1	0.451844	1	0.451246	0.999995	0.451781	1	0.452244	1	0.0118299	0.999996	0.0118341	1	0.00880503	0.999995	0.00880503	0.999995	0.00879876	0.999984	0.00885264	0.999974
0.526094	1	0.525949	1	0.451845	1	0.451247	0.999995	0.451782	1	0.452245	1	0.0118304	0.999996	0.0118346	1	0.00880542	0.999995	0.00880542	0.999995	0.00879917	0.999984	0.00885305	0.999974
0.526095	1	0.52595	1	0.451846	1	0.451248	0.999995	0.451783	1	0.452246	1	0.0118309	0.999996	0.0118352	1	0.00880582	0.999995	0.00880582	0.999995	0.00879958	0.999984	0.00885347	0.999974
0.526096	1	0.525951	1	0.451847	1	0.451249	0.999995	0.451784	1	0.452247	1	0.0118314	0.999996	0.0118357	1	0.00880621	0.999995	0.00880621	0.999995	0.00879999	0.999984	0.00885388	0.999974
0.526097	1	0.525952	1	0.451848	1	0.45125	0.999995	0.451785	1	0.452249	1	0.011832	0.999996	0.0118362	1	0.0088066	0.999995	0.0088066	0.999995	0.0088004	0.999984	0.0088543	0.999974
0.526098	1	0.525953	1	0.451849	1	0.451251	0.999995	0.451786	1	0.45225	1	0.0118325	0.999996	0.0118367	1	0.00880699	0.999995	0.00880699	0.999995	0.00880081	0.999984	0.00885471	0.999974
0.526099	1	0.525954	1	0.451851	1	0.451252	0.999995	0.451787	1	0.452251	1	0.011833	0.999996	0.0118373	1	0.00880739	0.999995	0.00880739	0.999995	0.00880122	0.999984	0.00885513	0.999974
0.5261	1	0.525955	1	0.451852	1	0.451253	0.999995	0.451788	1	0.452252	1	0.0118335	0.999996	0.0118378	1	0.00880778	0.999995	0.00880778	0.999995	0.00880163	0.999984	0.00885554	0.999974
0.526101	1	0.525956	1	0.451853	1	0.451254	0.999995	0.45179	1	0.452253	1	0.0118341	0.999996	0.0118383	1	0.00880817	0.999995	0.00880817	0.999995	0.00880204	0.999984	0.00885596	0.999974
0.526102	1	0.525957	1	0.451854	1	0.451256	0.999995	0.451791	1	0.452254	1	0.0118346	0.999996	0.0118388	1	0.00880857	0.999995	0.00880857	0.999995	0.00880245	0.999984	0.00885637	0.999974
0.526103	1	0.525958	1	0.451855	1	0.451257	0.999995	0.451792	1	0.452255	1	0.0118351	0.999996	0.0118394	1	0.00880896	0.999995	0.00880896	0.999995	0.00880285	0.999984	0.00885678	0.999974
0.526104	1	0.525959	1	0.451856	1	0.451258	0.999995	0.451793	1	0.452254	0.999995	0.0118356	0.999996	0.0118399	1	0.00880935	0.999995	0.00880935	0.999995	0.00880326	0.999984	0.0088572	0.999974
0.526105	1	0.52596	1	0.451857	1	0.451259	0.999995	0.451794	1	0.452255	0.999995	0.0118362	0.999996	0.0118404	1	0.00880974	0.999995	0.00880974	0.999995	0.00880367	0.999984	0.00885761	0.999974
0.526106	1	0.525961	1	0.451858	1	0.45126	0.999995	0.451795	1	0.452256	0.999995	0.0118367	0.999996	0.0118409	1	0.00881014	0.999995	0.00881014	0.999995	0.00880408	0.999984	0.00885803	0.999974
0.526107	1	0.525962	1	0.451859	1	0.451261	0.999995	0.451796	1	0.452257	0.999995	0.0118372	0.999996	0.0118415	1	0.00881053	0.999995	0.00881053	0.999995	0.00880449	0.999984	0.00885844	0.999974
0.526108	1	0.525963	1	0.45186	1	0.451262	0.999995	0.451797	1	0.452258	0.999995	0.0118377	0.999996	0.011842	1	0.00881092	0.999995	0.00881092	0.999995	0.0088049	0.999984	0.00885886	0.999974
0.526109	1	0.525964	1	0.451861	1	0.451263	0.999995	0.451798	1	0.452259	0.999995	0.0118383	0.999996	0.0118425	1	0.00881132	0.999995	0.00881132	0.999995	0.00880531	0.999984	0.00885927	0.999974
0.526111	1	0.525965	1	0.451862	1	0.451264	0.999995	0.451799	1	0.45226	0.999995	0.0118388	0.999996	0.0118431	1	0.00881171	0.999995	0.00881171	0.999995	0.00880572	0.999984	0.00885969	0.999974
0.526112	1	0.525966	1	0.451863	1	0.451265	0.999995	0.4518	1	0.452261	0.999995	0.0118393	0.999996	0.0118436	1	0.0088121	0.999995	0.0088121	0.999995	0.00880613	0.999984	0.0088601	0.999974
0.526113	1	0.525967	1	0.451864	1	0.451266	0.999995	0.451801	1	0.452262	0.999995	0.0118399	0.999996	0.0118441	1	0.0088125	0.999995	0.0088125	0.999995	0.00880654	0.999984	0.00886052	0.999974
0.526114	1	0.525968	1	0.451865	1	0.451267	0.999995	0.451802	1	0.452263	0.999995	0.0118404	0.999996	0.0118446	1	0.00881289	0.999995	0.00881289	0.999995	0.00880695	0.999984	0.00886093	0.999974
0.526115	1	0.525969	1	0.451866	1	0.451268	0.999995	0.451804	1	0.452265	0.999995	0.0118409	0.999996	0.0118452	1	0.00881328	0.999995	0.00881328	0.999995	0.00880736	0.999984	0.00886135	0.999974
0.526116	1	0.52597	1	0.451867	1	0.451269	0.999995	0.451805	1	0.452266	0.999995	0.0118414	0.999996	0.0118457	1	0.00881368	0.999995	0.00881368	0.999995	0.00880777	0.999984	0.00886176	0.999974
0.526117	1	0.525971	1	0.451868	1	0.45127	0.999995	0.451806	1	0.452267	0.999995	0.011842	0.999996	0.0118462	1	0.00881407	0.999995	0.00881407	0.999995	0.00880818	0.999984	0.00886218	0.999974
0.526118	1	0.525972	1	0.451869	1	0.451271	0.999995	0.451807	1	0.452268	0.999995	0.0118425	0.999996	0.0118467	1	0.00881446	0.999995	0.00881446	0.999995	0.00880859	0.999984	0.00886259	0.999974
0.526119	1	0.525973	1	0.45187	1	0.451272	0.999995	0.451808	1	0.452269	0.999995	0.011843	0.999996	0.0118473	1	0.00881486	0.999995	0.00881486	0.999995	0.008809	0.999984	0.00886301	0.999974
0.52612	1	0.525974	1	0.451871	1	0.451273	0.999995	0.451809	1	0.45227	0.999995	0.0118435	0.999996	0.0118478	1	0.00881525	0.999995	0.00881525	0.999995	0.00880941	0.999984	0.00886342	0.999974
0.526121	1	0.525976	1	0.451872	1	0.451274	0.999995	0.45181	1	0.452271	0.999995	0.0118441	0.999996	0.0118483	1	0.00881564	0.999995	0.00881564	0.999995	0.00880982	0.999984	0.00886384	0.999974
0.526122	1	0.525977	1	0.451873	1	0.451275	0.999995	0.451811	1	0.452272	0.999995	0.0118446	0.999996	0.0118488	1	0.00881604	0.999995	0.00881604	0.999995	0.00881023	0.999984	0.00886425	0.999974
0.526123	1	0.525978	1	0.451874	1	0.451276	0.999995	0.451812	1	0.452273	0.999995	0.0118451	0.999996	0.0118494	1	0.00881643	0.999995	0.00881643	0.999995	0.00881064	0.999984	0.00886467	0.999974
0.526124	1	0.525979	1	0.451875	1	0.451277	0.999995	0.451813	1	0.452274	0.999995	0.0118456	0.999996	0.0118499	1	0.00881683	0.999995	0.00881683	0.999995	0.00881105	0.999984	0.00886508	0.999974
0.526125	1	0.52598	1	0.451876	1	0.451278	0.999995	0.451814	1	0.452275	0.999995	0.0118462	0.999996	0.0118504	1	0.00881722	0.999995	0.00881722	0.999995	0.00881146	0.999984	0.0088655	0.999974
0.526126	1	0.525981	1	0.451877	1	0.451279	0.999995	0.451815	1	0.452276	0.999995	0.0118467	0.999996	0.011851	1	0.00881761	0.999995	0.00881761	0.999995	0.00881187	0.999984	0.00886592	0.999974
0.526127	1	0.525982	1	0.451878	1	0.45128	0.999995	0.451816	1	0.452278	0.999995	0.0118472	0.999996	0.0118515	1	0.00881801	0.999995	0.00881801	0.999995	0.00881223	0.999979	0.00886633	0.999974
0.526128	1	0.525983	1	0.451879	1	0.451281	0.999995	0.451818	1	0.452279	0.999995	0.0118478	0.999996	0.011852	1	0.0088184	0.999995	0.0088184	0.999995	0.00881264	0.999979	0.00886675	0.999974
0.526129	1	0.525984	1	0.45188	1	0.451282	0.999995	0.451819	1	0.45228	0.999995	0.0118483	0.999996	0.0118525	1	0.00881879	0.999995	0.00881879	0.999995	0.00881305	0.999979	0.00886716	0.999974
0.52613	1	0.525985	1	0.451882	1	0.451283	0.999995	0.45182	1	0.452281	0.999995	0.0118488	0.999996	0.0118531	1	0.00881919	0.999995	0.00881919	0.999995	0.00881346	0.999979	0.00886758	0.999974
0.526131	1	0.525986	1	0.451883	1	0.451284	0.999995	0.451821	1	0.452282	0.999995	0.0118493	0.999996	0.0118536	1	0.00881958	0.999995	0.00881958	0.999995	0.00881387	0.999979	0.00886799	0.999974
0.526132	1	0.525987	1	0.451884	1	0.451285	0.999995	0.451822	1	0.452283	0.999995	0.0118499	0.999996	0.0118541	1	0.00881998	0.999995	0.00881998	0.999995	0.00881428	0.999979	0.00886841	0.999974
0.526133	1	0.525988	1	0.451885	1	0.451286	0.999995	0.451823	1	0.452284	0.999995	0.0118504	0.999996	0.0118546	1	0.00882037	0.999995	0.00882037	0.999995	0.00881469	0.999979	0.00886882	0.999974
0.526134	1	0.525989	1	0.451886	1	0.451287	0.999995	0.451824	1	0.452285	0.999995	0.0118509	0.999996	0.0118552	1	0.00882076	0.999995	0.00882076	0.999995	0.00881511	0.999979	0.00886924	0.999974
0.526135	1	0.52599	1	0.451887	1	0.451289	0.999995	0.451825	1	0.452286	0.999995	0.0118514	0.999996	0.0118557	1	0.00882116	0.999995	0.00882116	0.999995	0.00881552	0.999979	0.00886966	0.999974
0.526137	1	0.525991	1	0.451888	1	0.45129	0.999995	0.451826	1	0.452287	0.999995	0.011852	0.999996	0.0118562	1	0.00882155	0.999995	0.00882155	0.999995	0.00881593	0.999979	0.00887007	0.999974
0.526138	1	0.525992	1	0.451889	1	0.451291	0.999995	0.451827	1	0.452288	0.999995	0.0118525	0.999996	0.0118568	1	0.00882195	0.999995	0.00882195	0.999995	0.00881634	0.999979	0.00887049	0.999974
0.526139	1	0.525993	1	0.45189	1	0.451292	0.999995	0.451828	1	0.452289	0.999995	0.011853	0.999996	0.0118573	1	0.00882234	0.999995	0.00882234	0.999995	0.00881675	0.999979	0.0088709	0.999974
0.52614	1	0.525994	1	0.451891	1	0.451293	0.999995	0.451829	1	0.452291	0.999995	0.0118535	0.999996	0.0118578	1	0.00882273	0.999995	0.00882273	0.999995	0.00881716	0.999979	0.00887132	0.999974
0.526141	1	0.525995	1	0.451892	1	0.451294	0.999995	0.45183	1	0.452292	0.999995	0.0118541	0.999996	0.0118583	1	0.00882313	0.999995	0.00882313	0.999995	0.00881757	0.999979	0.00887174	0.999974
0.526142	1	0.525996	1	0.451893	1	0.451295	0.999995	0.451832	1	0.452293	0.999995	0.0118546	0.999996	0.0118589	1	0.00882352	0.999995	0.00882352	0.999995	0.00881798	0.999979	0.00887215	0.999974
0.526143	1	0.525997	1	0.451894	1	0.451296	0.999995	0.451833	1	0.452294	0.999995	0.0118551	0.999996	0.0118594	1	0.00882392	0.999995	0.00882392	0.999995	0.00881839	0.999979	0.00887257	0.999974
0.526144	1	0.525998	1	0.451895	1	0.451297	0.999995	0.451834	1	0.452295	0.999995	0.0118557	0.999996	0.0118599	1	0.00882431	0.999995	0.00882431	0.999995	0.0088188	0.999979	0.00887298	0.999974
0.526145	1	0.525999	1	0.451896	1	0.451298	0.999995	0.451835	1	0.452296	0.999995	0.0118562	0.999996	0.0118604	1	0.00882471	0.999995	0.00882471	0.999995	0.00881921	0.999979	0.0088734	0.999974
0.526146	1	0.526	1	0.451897	1	0.451299	0.999995	0.451836	1	0.452297	0.999995	0.0118567	0.999996	0.011861	1	0.0088251	0.999995	0.0088251	0.999995	0.00881962	0.999979	0.00887382	0.999974
0.526147	1	0.526001	1	0.451898	1	0.4513	0.999995	0.451837	1	0.452298	0.999995	0.0118572	0.999996	0.0118615	1	0.00882549	0.999995	0.00882549	0.999995	0.00882003	0.999979	0.00887423	0.999974
0.526148	1	0.526003	1	0.451899	1	0.451301	0.999995	0.451838	1	0.452299	0.999995	0.0118578	0.999996	0.011862	1	0.00882589	0.999995	0.00882589	0.999995	0.00882044	0.999979	0.00887465	0.999974
0.526149	1	0.526004	1	0.4519	1	0.451302	0.999995	0.451839	1	0.4523	0.999995	0.0118583	0.999996	0.0118626	1	0.00882628	0.999995	0.00882628	0.999995	0.00882086	0.999979	0.00887507	0.999974
0.52615	1	0.526005	1	0.451901	1	0.451303	0.999995	0.45184	1	0.452301	0.999995	0.0118588	0.999996	0.0118631	1	0.00882668	0.999995	0.00882668	0.999995	0.00882127	0.999979	0.00887548	0.999974
0.526151	1	0.526006	1	0.451902	1	0.451304	0.999995	0.451841	1	0.452302	0.999995	0.0118594	0.999996	0.0118636	1	0.00882707	0.999995	0.00882707	0.999995	0.00882168	0.999979	0.0088759	0.999974
0.526152	1	0.526007	1	0.451903	1	0.451305	0.999995	0.451842	1	0.452303	0.999995	0.0118599	0.999996	0.0118641	1	0.00882747	0.999995	0.00882747	0.999995	0.00882209	0.999979	0.00887631	0.999974
0.526153	1	0.526008	1	0.451904	1	0.451306	0.999995	0.451843	1	0.452305	0.999995	0.0118604	0.999996	0.0118647	1	0.00882786	0.999995	0.00882786	0.999995	0.0088225	0.999979	0.00887673	0.999974
0.526154	1	0.526009	1	0.451905	1	0.451307	0.999995	0.451844	1	0.452306	0.999995	0.0118609	0.999996	0.0118652	1	0.00882826	0.999995	0.00882826	0.999995	0.00882291	0.999979	0.00887715	0.999974
0.526155	1	0.52601	1	0.451906	1	0.451308	0.999995	0.451846	1	0.452307	0.999995	0.0118615	0.999996	0.0118657	1	0.00882865	0.999995	0.00882865	0.999995	0.00882332	0.999979	0.00887756	0.999974
0.526156	1	0.526011	1	0.451907	1	0.451309	0.999995	0.451847	1	0.452308	0.999995	0.011862	0.999996	0.0118663	1	0.00882905	0.999995	0.00882905	0.999995	0.00882373	0.999979	0.00887798	0.999974
0.526157	1	0.526012	1	0.451908	1	0.45131	0.999995	0.451848	1	0.452309	0.999995	0.0118625	0.999996	0.0118668	1	0.00882944	0.999995	0.00882944	0.999995	0.00882414	0.999979	0.0088784	0.999974
0.526158	1	0.526013	1	0.451909	1	0.451311	0.999995	0.451849	1	0.45231	0.999995	0.011863	0.999996	0.0118673	1	0.00882984	0.999995	0.00882984	0.999995	0.00882456	0.999979	0.00887881	0.999974
0.526159	1	0.526014	1	0.45191	1	0.451312	0.999995	0.45185	1	0.452311	0.999995	0.0118636	0.999996	0.0118678	1	0.00883023	0.999995	0.00883023	0.999995	0.00882497	0.999979	0.00887923	0.999974
0.52616	1	0.526015	1	0.451912	1	0.451313	0.999995	0.451851	1	0.452312	0.999995	0.0118641	0.999996	0.0118684	1	0.00883063	0.999995	0.00883063	0.999995	0.00882538	0.999979	0.00887965	0.999974
0.526161	1	0.526016	1	0.451913	1	0.451314	0.999995	0.451852	1	0.452313	0.999995	0.0118646	0.999996	0.0118689	1	0.00883102	0.999995	0.00883102	0.999995	0.00882579	0.999979	0.00888006	0.999974
0.526162	1	0.526017	1	0.451914	1	0.451315	0.999995	0.451853	1	0.452314	0.999995	0.0118652	0.999996	0.0118694	1	0.00883142	0.999995	0.00883142	0.999995	0.0088262	0.999979	0.00888048	0.999974
0.526164	1	0.526018	1	0.451915	1	0.451316	0.999995	0.451854	1	0.452315	0.999995	0.0118657	0.999996	0.01187	1	0.00883181	0.999995	0.00883181	0.999995	0.00882661	0.999979	0.0088809	0.999974
0.526165	1	0.526019	1	0.451916	1	0.451317	0.999995	0.451855	1	0.452316	0.999995	0.0118662	0.999996	0.0118705	1	0.00883221	0.999995	0.00883221	0.999995	0.00882703	0.999979	0.00888131	0.999974
0.526166	1	0.52602	1	0.451917	1	0.451318	0.999995	0.451856	1	0.452318	0.999995	0.0118667	0.999996	0.011871	1	0.0088326	0.999995	0.0088326	0.999995	0.00882744	0.999979	0.00888173	0.999974
0.526167	1	0.526021	1	0.451918	1	0.451319	0.999995	0.451857	1	0.452319	0.999995	0.0118673	0.999996	0.0118715	1	0.008833	0.999995	0.008833	0.999995	0.00882785	0.999979	0.00888215	0.999974
0.526168	1	0.526022	1	0.451919	1	0.45132	0.999995	0.451859	1	0.45232	0.999995	0.0118678	0.999996	0.0118721	1	0.00883339	0.999995	0.00883339	0.999995	0.00882826	0.999979	0.00888257	0.999974
0.526169	1	0.526023	1	0.45192	1	0.451322	0.999995	0.45186	1	0.452321	0.999995	0.0118683	0.999996	0.0118726	1	0.00883379	0.999995	0.00883379	0.999995	0.00882867	0.999979	0.00888298	0.999974
0.52617	1	0.526024	1	0.451919	0.999995	0.451323	0.999995	0.451861	1	0.452322	0.999995	0.0118689	0.999996	0.0118731	1	0.00883418	0.999995	0.00883418	0.999995	0.00882908	0.999979	0.0088834	0.999974
0.526171	1	0.526025	1	0.45192	0.999995	0.451324	0.999995	0.451862	1	0.452323	0.999995	0.0118694	0.999996	0.0118737	1	0.00883458	0.999995	0.00883458	0.999995	0.0088295	0.999979	0.00888382	0.999974
0.526172	1	0.526026	1	0.451921	0.999995	0.451325	0.999995	0.451863	1	0.452324	0.999995	0.0118699	0.999996	0.0118742	1	0.00883497	0.999995	0.00883497	0.999995	0.00882991	0.999979	0.00888423	0.999974
0.526173	1	0.526027	1	0.451922	0.999995	0.451326	0.999995	0.451864	1	0.452325	0.999995	0.0118704	0.999996	0.0118747	1	0.00883537	0.999995	0.00883537	0.999995	0.00883032	0.999979	0.00888465	0.999974
0.526174	1	0.526028	1	0.451923	0.999995	0.451327	0.999995	0.451865	1	0.452326	0.999995	0.011871	0.999996	0.0118752	1	0.00883576	0.999995	0.00883576	0.999995	0.00883073	0.999979	0.00888507	0.999974
0.526175	1	0.52603	1	0.451924	0.999995	0.451328	0.999995	0.451866	1	0.452327	0.999995	0.0118715	0.999996	0.0118758	1	0.00883616	0.999995	0.00883616	0.999995	0.00883114	0.999979	0.00888549	0.999974
0.526176	1	0.526031	1	0.451925	0.999995	0.451329	0.999995	0.451867	1	0.452328	0.999995	0.011872	0.999996	0.0118763	1	0.00883655	0.999995	0.00883655	0.999995	0.00883155	0.999979	0.0088859	0.999974
0.526177	1	0.526032	1	0.451926	0.999995	0.45133	0.999995	0.451868	1	0.452329	0.999995	0.0118726	0.999996	0.0118768	1	0.00883695	0.999995	0.00883695	0.999995	0.00883197	0.999979	0.00888632	0.999974
0.526178	1	0.526033	1	0.451927	0.999995	0.451331	0.999995	0.451869	1	0.452331	0.999995	0.0118731	0.999996	0.0118774	1	0.00883734	0.999995	0.00883734	0.999995	0.00883238	0.999979	0.00888674	0.999974
0.526179	1	0.526034	1	0.451928	0.999995	0.451332	0.999995	0.45187	1	0.452332	0.999995	0.0118736	0.999996	0.0118779	1	0.00883774	0.999995	0.00883774	0.999995	0.00883279	0.999979	0.00888716	0.999974
0.52618	1	0.526035	1	0.451929	0.999995	0.451333	0.999995	0.451871	1	0.452333	0.999995	0.0118742	0.999996	0.0118784	1	0.00883814	0.999995	0.00883814	0.999995	0.0088332	0.999979	0.00888757	0.999974
0.526181	1	0.526036	1	0.45193	0.999995	0.451334	0.999995	0.451873	1	0.452334	0.999995	0.0118747	0.999996	0.011879	1	0.00883853	0.999995	0.00883853	0.999995	0.00883362	0.999979	0.00888799	0.999974
0.526182	1	0.526037	1	0.451931	0.999995	0.451335	0.999995	0.451874	1	0.452335	0.999995	0.0118752	0.999996	0.0118795	1	0.00883893	0.999995	0.00883893	0.999995	0.00883403	0.999979	0.00888841	0.999974
0.526183	1	0.526038	1	0.451932	0.999995	0.451336	0.999995	0.451875	1	0.452336	0.999995	0.0118757	0.999996	0.01188	1	0.00883932	0.999995	0.00883932	0.999995	0.00883444	0.999979	0.00888883	0.999974
0.526184	1	0.526039	1	0.451933	0.999995	0.451337	0.999995	0.451876	1	0.452337	0.999995	0.0118763	0.999996	0.0118805	1	0.00883972	0.999995	0.00883972	0.999995	0.00883485	0.999979	0.00888924	0.999974
0.526185	1	0.52604	1	0.451934	0.999995	0.451338	0.999995	0.451877	1	0.452338	0.999995	0.0118768	0.999996	0.0118811	1	0.00884011	0.999995	0.00884011	0.999995	0.00883526	0.999979	0.00888966	0.999974
0.526186	1	0.526041	1	0.451935	0.999995	0.451339	0.999995	0.451878	1	0.452339	0.999995	0.0118773	0.999996	0.0118816	1	0.00884051	0.999995	0.00884051	0.999995	0.00883568	0.999979	0.00889008	0.999974
0.526187	1	0.526042	1	0.451936	0.999995	0.45134	0.999995	0.451879	1	0.45234	0.999995	0.0118779	0.999996	0.0118821	1	0.0088409	0.999995	0.0088409	0.999995	0.00883609	0.999979	0.0088905	0.999974
0.526188	1	0.526043	1	0.451937	0.999995	0.451341	0.999995	0.45188	1	0.452341	0.999995	0.0118784	0.999996	0.0118827	1	0.0088413	0.999995	0.0088413	0.999995	0.0088365	0.999979	0.00889091	0.999974
0.526189	1	0.526044	1	0.451938	0.999995	0.451342	0.999995	0.451881	1	0.452342	0.999995	0.0118789	0.999996	0.0118832	1	0.0088417	0.999995	0.0088417	0.999995	0.00883691	0.999979	0.00889133	0.999974
0.526191	1	0.526045	1	0.451939	0.999995	0.451343	0.999995	0.451882	1	0.452343	0.999995	0.0118794	0.999996	0.0118837	1	0.00884209	0.999995	0.00884209	0.999995	0.00883733	0.999979	0.00889175	0.999974
0.526192	1	0.526046	1	0.45194	0.999995	0.451344	0.999995	0.451883	1	0.452345	0.999995	0.01188	0.999996	0.0118843	1	0.00884249	0.999995	0.00884249	0.999995	0.00883774	0.999979	0.00889217	0.999974
0.526193	1	0.526047	1	0.451941	0.999995	0.451345	0.999995	0.451884	1	0.452346	0.999995	0.0118805	0.999996	0.0118848	1	0.00884288	0.999995	0.00884288	0.999995	0.00883815	0.999979	0.00889259	0.999974
0.526194	1	0.526048	1	0.451942	0.999995	0.451346	0.999995	0.451885	1	0.452347	0.999995	0.011881	0.999996	0.0118853	1	0.00884328	0.999995	0.00884328	0.999995	0.00883856	0.999979	0.008893	0.999974
0.526195	1	0.526049	1	0.451943	0.999995	0.451347	0.999995	0.451887	1	0.452348	0.999995	0.0118816	0.999996	0.0118858	1	0.00884368	0.999995	0.00884368	0.999995	0.00883898	0.999979	0.00889342	0.999974
0.526196	1	0.52605	1	0.451944	0.999995	0.451348	0.999995	0.451888	1	0.452349	0.999995	0.0118821	0.999996	0.0118864	1	0.00884407	0.999995	0.00884407	0.999995	0.00883939	0.999979	0.00889384	0.999974
0.526197	1	0.526051	1	0.451945	0.999995	0.451349	0.999995	0.451889	1	0.45235	0.999995	0.0118826	0.999996	0.0118869	1	0.00884447	0.999995	0.00884447	0.999995	0.0088398	0.999979	0.00889426	0.999974
0.526198	1	0.526052	1	0.451946	0.999995	0.45135	0.999995	0.45189	1	0.452351	0.999995	0.0118832	0.999996	0.0118874	1	0.00884487	0.999995	0.00884487	0.999995	0.00884022	0.999979	0.00889468	0.999974
0.526199	1	0.526053	1	0.451948	0.999995	0.451351	0.999995	0.451891	1	0.452352	0.999995	0.0118837	0.999996	0.011888	1	0.00884526	0.999995	0.00884526	0.999995	0.00884063	0.999979	0.00889509	0.999974
0.5262	1	0.526054	1	0.451949	0.999995	0.451352	0.999995	0.451892	1	0.452353	0.999995	0.0118842	0.999996	0.0118885	1	0.00884566	0.999995	0.00884566	0.999995	0.00884104	0.999979	0.00889551	0.999974
0.526201	1	0.526055	1	0.45195	0.999995	0.451354	0.999995	0.451893	1	0.452354	0.999995	0.0118847	0.999996	0.011889	1	0.00884605	0.999995	0.00884605	0.999995	0.00884145	0.999979	0.00889593	0.999974
0.526202	1	0.526057	1	0.451951	0.999995	0.451355	0.999995	0.451894	1	0.452355	0.999995	0.0118853	0.999996	0.0118896	1	0.00884645	0.999995	0.00884645	0.999995	0.00884187	0.999979	0.00889635	0.999974
0.526203	1	0.526058	1	0.451952	0.999995	0.451356	0.999995	0.451895	1	0.452356	0.999995	0.0118858	0.999996	0.0118901	1	0.00884685	0.999995	0.00884685	0.999995	0.00884228	0.999979	0.00889677	0.999974
0.526204	1	0.526059	1	0.451953	0.999995	0.451357	0.999995	0.451896	1	0.452358	0.999995	0.0118863	0.999996	0.0118906	1	0.00884724	0.999995	0.00884724	0.999995	0.00884269	0.999979	0.00889719	0.999974
0.526205	1	0.52606	1	0.451954	0.999995	0.451358	0.999995	0.451897	1	0.452359	0.999995	0.0118869	0.999996	0.0118911	1	0.00884764	0.999995	0.00884764	0.999995	0.00884311	0.999979	0.0088976	0.999974
0.526206	1	0.526061	1	0.451955	0.999995	0.451359	0.999995	0.451898	1	0.45236	0.999995	0.0118874	0.999996	0.0118917	1	0.00884804	0.999995	0.00884804	0.999995	0.00884352	0.999979	0.00889802	0.999974
0.526207	1	0.526062	1	0.451956	0.999995	0.45136	0.999995	0.4519	1	0.452361	0.999995	0.0118879	0.999996	0.0118922	1	0.00884843	0.999995	0.00884843	0.999995	0.00884393	0.999979	0.00889844	0.999974
0.526208	1	0.526063	1	0.451957	0.999995	0.451361	0.999995	0.451901	1	0.452362	0.999995	0.0118885	0.999996	0.0118927	1	0.00884883	0.999995	0.00884883	0.999995	0.00884435	0.999979	0.00889886	0.999974
0.526209	1	0.526064	1	0.451958	0.999995	0.451362	0.999995	0.451902	1	0.452363	0.999995	0.011889	0.999996	0.0118933	1	0.00884923	0.999995	0.00884923	0.999995	0.00884476	0.999979	0.00889928	0.999974
0.52621	1	0.526065	1	0.451959	0.999995	0.451363	0.999995	0.451903	1	0.452364	0.999995	0.0118895	0.999996	0.0118938	1	0.00884962	0.999995	0.00884962	0.999995	0.00884517	0.999979	0.0088997	0.999974
0.526211	1	0.526066	1	0.45196	0.999995	0.451364	0.999995	0.451904	1	0.452365	0.999995	0.01189	0.999996	0.0118943	1	0.00885002	0.999995	0.00885002	0.999995	0.00884559	0.999979	0.00890012	0.999974
0.526212	1	0.526067	1	0.451961	0.999995	0.451365	0.999995	0.451905	1	0.452366	0.999995	0.0118906	0.999996	0.0118949	1	0.00885042	0.999995	0.00885042	0.999995	0.008846	0.999979	0.00890053	0.999974
0.526213	1	0.526068	1	0.451962	0.999995	0.451366	0.999995	0.451906	1	0.452367	0.999995	0.0118911	0.999996	0.0118954	1	0.00885081	0.999995	0.00885081	0.999995	0.00884641	0.999979	0.00890095	0.999974
0.526214	1	0.526069	1	0.451963	0.999995	0.451367	0.999995	0.451907	1	0.452368	0.999995	0.0118916	0.999996	0.0118959	1	0.00885121	0.999995	0.00885121	0.999995	0.00884683	0.999979	0.00890137	0.999974
0.526215	1	0.52607	1	0.451964	0.999995	0.451368	0.999995	0.451908	1	0.452369	0.999995	0.0118922	0.999996	0.0118965	1	0.00885161	0.999995	0.00885161	0.999995	0.00884724	0.999979	0.00890179	0.999974
0.526217	1	0.526071	1	0.451965	0.999995	0.451369	0.999995	0.451909	1	0.452371	0.999995	0.0118927	0.999996	0.011897	1	0.008852	0.999995	0.008852	0.999995	0.00884765	0.999979	0.00890221	0.999974
0.526218	1	0.526072	1	0.451966	0.999995	0.45137	0.999995	0.45191	1	0.452372	0.999995	0.0118932	0.999996	0.0118975	1	0.0088524	0.999995	0.0088524	0.999995	0.00884807	0.999979	0.00890263	0.999974
0.526219	1	0.526073	1	0.451967	0.999995	0.451371	0.999995	0.451911	1	0.452373	0.999995	0.0118938	0.999996	0.0118981	1	0.0088528	0.999995	0.0088528	0.999995	0.00884848	0.999979	0.00890305	0.999974
0.52622	1	0.526074	1	0.451968	0.999995	0.451372	0.999995	0.451912	1	0.452374	0.999995	0.0118943	0.999996	0.0118986	1	0.00885319	0.999995	0.00885319	0.999995	0.00884889	0.999979	0.00890347	0.999974
0.526221	1	0.526075	1	0.451969	0.999995	0.451373	0.999995	0.451914	1	0.452375	0.999995	0.0118948	0.999996	0.0118991	1	0.00885359	0.999995	0.00885359	0.999995	0.00884931	0.999979	0.00890388	0.999974
0.526222	1	0.526076	1	0.45197	0.999995	0.451374	0.999995	0.451915	1	0.452376	0.999995	0.0118954	0.999996	0.0118996	1	0.00885399	0.999995	0.00885399	0.999995	0.00884972	0.999979	0.0089043	0.999974
0.526223	1	0.526077	1	0.451971	0.999995	0.451375	0.999995	0.451916	1	0.452377	0.999995	0.0118959	0.999996	0.0119002	1	0.00885438	0.999995	0.00885438	0.999995	0.00885013	0.999979	0.00890472	0.999974
0.526224	1	0.526078	1	0.451972	0.999995	0.451376	0.999995	0.451917	1	0.452378	0.999995	0.0118964	0.999996	0.0119007	1	0.00885478	0.999995	0.00885478	0.999995	0.00885055	0.999979	0.00890514	0.999974
0.526225	1	0.526079	1	0.451973	0.999995	0.451377	0.999995	0.451918	1	0.452379	0.999995	0.011897	0.999996	0.0119012	1	0.00885518	0.999995	0.00885518	0.999995	0.00885096	0.999979	0.00890556	0.999974
0.526226	1	0.52608	1	0.451974	0.999995	0.451378	0.999995	0.451919	1	0.45238	0.999995	0.0118975	0.999996	0.0119018	1	0.00885557	0.999995	0.00885557	0.999995	0.00885138	0.999979	0.00890598	0.999974
0.526227	1	0.526081	1	0.451975	0.999995	0.451379	0.999995	0.45192	1	0.452381	0.999995	0.011898	0.999996	0.0119023	1	0.00885597	0.999995	0.00885597	0.999995	0.00885179	0.999979	0.0089064	0.999974
0.526228	1	0.526082	1	0.451976	0.999995	0.45138	0.999995	0.451921	1	0.452382	0.999995	0.0118985	0.999996	0.0119028	1	0.00885637	0.999995	0.00885637	0.999995	0.0088522	0.999979	0.00890682	0.999974
0.526229	1	0.526084	1	0.451978	0.999995	0.451381	0.999995	0.451922	1	0.452384	0.999995	0.0118991	0.999996	0.0119034	1	0.00885677	0.999995	0.00885677	0.999995	0.00885262	0.999979	0.00890724	0.999974
0.52623	1	0.526085	1	0.451979	0.999995	0.451382	0.999995	0.451923	1	0.452385	0.999995	0.0118996	0.999996	0.0119039	1	0.00885716	0.999995	0.00885716	0.999995	0.00885303	0.999979	0.00890766	0.999974
0.526231	1	0.526086	1	0.45198	0.999995	0.451383	0.999995	0.451924	1	0.452386	0.999995	0.0119001	0.999996	0.0119044	1	0.00885756	0.999995	0.00885756	0.999995	0.00885345	0.999979	0.00890808	0.999974
0.526232	1	0.526087	1	0.451981	0.999995	0.451384	0.999995	0.451925	1	0.452387	0.999995	0.0119007	0.999996	0.011905	1	0.00885796	0.999995	0.00885796	0.999995	0.00885386	0.999979	0.0089085	0.999974
0.526233	1	0.526088	1	0.451982	0.999995	0.451385	0.999995	0.451926	1	0.452388	0.999995	0.0119012	0.999996	0.0119055	1	0.00885836	0.999995	0.00885836	0.999995	0.00885427	0.999979	0.00890892	0.999974
0.526234	1	0.526089	1	0.451983	0.999995	0.451387	0.999995	0.451928	1	0.452389	0.999995	0.0119017	0.999996	0.011906	1	0.00885875	0.999995	0.00885875	0.999995	0.00885469	0.999979	0.00890934	0.999974
0.526235	1	0.52609	1	0.451984	0.999995	0.451388	0.999995	0.451929	1	0.45239	0.999995	0.0119023	0.999996	0.0119066	1	0.00885915	0.999995	0.00885915	0.999995	0.0088551	0.999979	0.00890976	0.999974
0.526236	1	0.526091	1	0.451985	0.999995	0.451389	0.999995	0.45193	1	0.452391	0.999995	0.0119028	0.999996	0.0119071	1	0.00885955	0.999995	0.00885955	0.999995	0.00885552	0.999979	0.00891017	0.999974
0.526237	1	0.526092	1	0.451986	0.999995	0.45139	0.999995	0.451931	1	0.452392	0.999995	0.0119033	0.999996	0.0119076	1	0.00885995	0.999995	0.00885995	0.999995	0.00885593	0.999979	0.00891059	0.999974
0.526238	1	0.526093	1	0.451987	0.999995	0.451391	0.999995	0.451932	1	0.452393	0.999995	0.0119039	0.999996	0.0119082	1	0.00886034	0.999995	0.00886034	0.999995	0.00885634	0.999979	0.00891101	0.999974
0.526239	1	0.526094	1	0.451988	0.999995	0.451392	0.999995	0.451933	1	0.452394	0.999995	0.0119044	0.999996	0.0119087	1	0.00886074	0.999995	0.00886074	0.999995	0.00885676	0.999979	0.00891143	0.999974
0.52624	1	0.526095	1	0.451989	0.999995	0.451393	0.999995	0.451934	1	0.452395	0.999995	0.0119049	0.999996	0.0119092	1	0.00886114	0.999995	0.00886114	0.999995	0.00885717	0.999979	0.00891185	0.999974
0.526241	1	0.526096	1	0.45199	0.999995	0.451394	0.999995	0.451935	1	0.452396	0.999995	0.0119055	0.999996	0.0119098	1	0.00886154	0.999995	0.00886154	0.999995	0.00885759	0.999979	0.00891227	0.999974
0.526243	1	0.526097	1	0.451991	0.999995	0.451395	0.999995	0.451936	1	0.452398	0.999995	0.011906	0.999996	0.0119103	1	0.00886193	0.999995	0.00886193	0.999995	0.008858	0.999979	0.00891269	0.999974
0.526244	1	0.526098	1	0.451992	0.999995	0.451396	0.999995	0.451937	1	0.452399	0.999995	0.0119065	0.999996	0.0119108	1	0.00886233	0.999995	0.00886233	0.999995	0.00885842	0.999979	0.00891311	0.999974
0.526245	1	0.526099	1	0.451993	0.999995	0.451397	0.999995	0.451938	1	0.4524	0.999995	0.0119071	0.999996	0.0119114	1	0.00886273	0.999995	0.00886273	0.999995	0.00885883	0.999979	0.00891353	0.999974
0.526246	1	0.5261	1	0.451994	0.999995	0.451398	0.999995	0.451939	1	0.452401	0.999995	0.0119076	0.999996	0.0119119	1	0.00886313	0.999995	0.00886313	0.999995	0.00885925	0.999979	0.00891395	0.999974
0.526247	1	0.526101	1	0.451995	0.999995	0.451399	0.999995	0.45194	1	0.452402	0.999995	0.0119081	0.999996	0.0119124	1	0.00886352	0.999995	0.00886352	0.999995	0.00885966	0.999979	0.00891437	0.999974
0.526248	1	0.526102	1	0.451996	0.999995	0.4514	0.999995	0.451942	1	0.452403	0.999995	0.0119086	0.999996	0.0119129	1	0.00886392	0.999995	0.00886392	0.999995	0.00886008	0.999979	0.00891479	0.999974
0.526249	1	0.526103	1	0.451997	0.999995	0.451401	0.999995	0.451943	1	0.452404	0.999995	0.0119092	0.999996	0.0119135	1	0.00886432	0.999995	0.00886432	0.999995	0.00886049	0.999979	0.00891521	0.999974
0.52625	1	0.526104	1	0.451998	0.999995	0.451402	0.999995	0.451944	1	0.452405	0.999995	0.0119097	0.999996	0.011914	1	0.00886472	0.999995	0.00886472	0.999995	0.0088609	0.999979	0.00891563	0.999974
0.526251	1	0.526105	1	0.451999	0.999995	0.451403	0.999995	0.451945	1	0.452406	0.999995	0.0119102	0.999996	0.0119145	1	0.00886512	0.999995	0.00886512	0.999995	0.00886132	0.999979	0.00891605	0.999974
0.526252	1	0.526106	1	0.452	0.999995	0.451404	0.999995	0.451946	1	0.452407	0.999995	0.0119108	0.999996	0.0119151	1	0.00886551	0.999995	0.00886551	0.999995	0.00886173	0.999979	0.00891647	0.999974
0.526253	1	0.526107	1	0.452001	0.999995	0.451405	0.999995	0.451947	1	0.452408	0.999995	0.0119113	0.999996	0.0119156	1	0.00886591	0.999995	0.00886591	0.999995	0.00886215	0.999979	0.00891689	0.999974
0.526254	1	0.526108	1	0.452002	0.999995	0.451406	0.999995	0.451948	1	0.452409	0.999995	0.0119118	0.999996	0.0119161	1	0.00886631	0.999995	0.00886631	0.999995	0.00886256	0.999979	0.00891731	0.999974
0.526255	1	0.526109	1	0.452003	0.999995	0.451407	0.999995	0.451949	1	0.452411	0.999995	0.0119124	0.999996	0.0119167	1	0.00886671	0.999995	0.00886671	0.999995	0.00886298	0.999979	0.00891773	0.999974
0.526256	1	0.526111	1	0.452004	0.999995	0.451408	0.999995	0.45195	1	0.452412	0.999995	0.0119129	0.999996	0.0119172	1	0.00886711	0.999995	0.00886711	0.999995	0.00886339	0.999979	0.00891815	0.999974
0.526257	1	0.526112	1	0.452005	0.999995	0.451409	0.999995	0.451951	1	0.452413	0.999995	0.0119134	0.999996	0.0119177	1	0.00886751	0.999995	0.00886751	0.999995	0.00886381	0.999979	0.00891858	0.999974
0.526258	1	0.526113	1	0.452006	0.999995	0.45141	0.999995	0.451952	1	0.452414	0.999995	0.011914	0.999996	0.0119183	1	0.0088679	0.999995	0.0088679	0.999995	0.00886422	0.999979	0.008919	0.999974
0.526259	1	0.526114	1	0.452008	0.999995	0.451411	0.999995	0.451953	1	0.452415	0.999995	0.0119145	0.999996	0.0119188	1	0.0088683	0.999995	0.0088683	0.999995	0.00886464	0.999979	0.00891942	0.999974
0.52626	1	0.526115	1	0.452009	0.999995	0.451412	0.999995	0.451955	1	0.452416	0.999995	0.011915	0.999996	0.0119193	1	0.0088687	0.999995	0.0088687	0.999995	0.00886505	0.999979	0.00891984	0.999974
0.526261	1	0.526116	1	0.45201	0.999995	0.451413	0.999995	0.451956	1	0.452417	0.999995	0.0119156	0.999996	0.0119199	1	0.0088691	0.999995	0.0088691	0.999995	0.00886547	0.999979	0.00892026	0.999974
0.526262	1	0.526117	1	0.452011	0.999995	0.451414	0.999995	0.451957	1	0.452418	0.999995	0.0119161	0.999996	0.0119204	1	0.0088695	0.999995	0.0088695	0.999995	0.00886588	0.999979	0.00892068	0.999974
0.526263	1	0.526118	1	0.452012	0.999995	0.451415	0.999995	0.451958	1	0.452419	0.999995	0.0119166	0.999996	0.0119209	1	0.0088699	0.999995	0.0088699	0.999995	0.0088663	0.999979	0.0089211	0.999974
0.526264	1	0.526119	1	0.452013	0.999995	0.451416	0.999995	0.451959	1	0.45242	0.999995	0.0119172	0.999996	0.0119215	1	0.00887029	0.999995	0.00887029	0.999995	0.00886671	0.999979	0.00892152	0.999974
0.526265	1	0.52612	1	0.452014	0.999995	0.451417	0.999995	0.45196	1	0.452421	0.999995	0.0119177	0.999996	0.011922	1	0.00887069	0.999995	0.00887069	0.999995	0.00886713	0.999979	0.00892194	0.999974
0.526266	1	0.526121	1	0.452015	0.999995	0.451419	0.999995	0.451961	1	0.452422	0.999995	0.0119182	0.999996	0.0119225	1	0.00887109	0.999995	0.00887109	0.999995	0.00886755	0.999979	0.00892236	0.999974
0.526267	1	0.526122	1	0.452016	0.999995	0.45142	0.999995	0.451962	1	0.452424	0.999995	0.0119188	0.999996	0.0119231	1	0.00887149	0.999995	0.00887149	0.999995	0.00886796	0.999979	0.00892278	0.999974
0.526268	1	0.526123	1	0.452017	0.999995	0.451421	0.999995	0.451963	1	0.452425	0.999995	0.0119193	0.999996	0.0119236	1	0.00887189	0.999995	0.00887189	0.999995	0.00886838	0.999979	0.0089232	0.999974
0.52627	1	0.526124	1	0.452018	0.999995	0.451422	0.999995	0.451964	1	0.452426	0.999995	0.0119198	0.999996	0.0119241	1	0.00887229	0.999995	0.00887229	0.999995	0.00886879	0.999979	0.00892362	0.999974
0.526271	1	0.526125	1	0.452019	0.999995	0.451423	0.999995	0.451965	1	0.452427	0.999995	0.0119204	0.999996	0.0119247	1	0.00887268	0.999995	0.00887268	0.999995	0.00886921	0.999979	0.00892404	0.999974
0.526272	1	0.526126	1	0.45202	0.999995	0.451424	0.999995	0.451966	1	0.452428	0.999995	0.0119209	0.999996	0.0119252	1	0.00887308	0.999995	0.00887308	0.999995	0.00886962	0.999979	0.00892447	0.999974
0.526273	1	0.526127	1	0.452021	0.999995	0.451425	0.999995	0.451967	1	0.452429	0.999995	0.0119214	0.999996	0.0119257	1	0.00887348	0.999995	0.00887348	0.999995	0.00887004	0.999979	0.00892489	0.999974
0.526274	1	0.526128	1	0.452022	0.999995	0.451426	0.999995	0.451969	1	0.45243	0.999995	0.011922	0.999996	0.0119263	1	0.00887388	0.999995	0.00887388	0.999995	0.00887045	0.999979	0.00892531	0.999974
0.526275	1	0.526129	1	0.452023	0.999995	0.451427	0.999995	0.45197	1	0.452431	0.999995	0.0119225	0.999996	0.0119268	1	0.00887428	0.999995	0.00887428	0.999995	0.00887087	0.999979	0.00892573	0.999974
0.526276	1	0.52613	1	0.452024	0.999995	0.451428	0.999995	0.451971	1	0.452432	0.999995	0.011923	0.999996	0.0119273	1	0.00887468	0.999995	0.00887468	0.999995	0.00887129	0.999979	0.00892615	0.999974
0.526277	1	0.526131	1	0.452025	0.999995	0.451429	0.999995	0.451972	1	0.452433	0.999995	0.0119236	0.999996	0.0119279	1	0.00887508	0.999995	0.00887508	0.999995	0.0088717	0.999979	0.00892657	0.999974
0.526278	1	0.526132	1	0.452026	0.999995	0.45143	0.999995	0.451973	1	0.452434	0.999995	0.0119241	0.999996	0.0119284	1	0.00887548	0.999995	0.00887548	0.999995	0.00887212	0.999979	0.00892699	0.999974
0.526279	1	0.526133	1	0.452027	0.999995	0.451431	0.999995	0.451974	1	0.452435	0.999995	0.0119246	0.999996	0.0119289	1	0.00887588	0.999995	0.00887588	0.999995	0.00887253	0.999979	0.00892741	0.999974
0.52628	1	0.526134	1	0.452028	0.999995	0.451432	0.999995	0.451975	1	0.452437	0.999995	0.0119252	0.999996	0.0119295	1	0.00887627	0.999995	0.00887627	0.999995	0.00887295	0.999979	0.00892783	0.999974
0.526281	1	0.526135	1	0.452029	0.999995	0.451433	0.999995	0.451976	1	0.452438	0.999995	0.0119257	0.999996	0.01193	1	0.00887667	0.999995	0.00887667	0.999995	0.00887336	0.999979	0.00892826	0.999974
0.526282	1	0.526137	1	0.45203	0.999995	0.451434	0.999995	0.451977	1	0.452439	0.999995	0.0119262	0.999996	0.0119306	1	0.00887707	0.999995	0.00887707	0.999995	0.00887378	0.999979	0.00892868	0.999974
0.526283	1	0.526138	1	0.452031	0.999995	0.451435	0.999995	0.451978	1	0.45244	0.999995	0.0119268	0.999996	0.0119311	1	0.00887747	0.999995	0.00887747	0.999995	0.0088742	0.999979	0.0089291	0.999974
0.526284	1	0.526139	1	0.452032	0.999995	0.451436	0.999995	0.451979	1	0.452441	0.999995	0.0119273	0.999996	0.0119316	1	0.00887787	0.999995	0.00887787	0.999995	0.00887461	0.999979	0.00892952	0.999974
0.526285	1	0.52614	1	0.452033	0.999995	0.451437	0.999995	0.45198	1	0.452442	0.999995	0.0119278	0.999996	0.0119322	1	0.00887827	0.999995	0.00887827	0.999995	0.00887503	0.999979	0.00892994	0.999974
0.526286	1	0.526141	1	0.452034	0.999995	0.451438	0.999995	0.451982	1	0.452443	0.999995	0.0119284	0.999996	0.0119327	1	0.00887867	0.999995	0.00887867	0.999995	0.00887544	0.999979	0.00893036	0.999974
0.526287	1	0.526142	1	0.452035	0.999995	0.451439	0.999995	0.451983	1	0.452444	0.999995	0.0119289	0.999996	0.0119332	1	0.00887907	0.999995	0.00887907	0.999995	0.00887586	0.999979	0.00893078	0.999974
0.526288	1	0.526143	1	0.452036	0.999995	0.45144	0.999995	0.451984	1	0.452445	0.999995	0.0119294	0.999996	0.0119338	1	0.00887947	0.999995	0.00887947	0.999995	0.00887628	0.999979	0.00893121	0.999974
0.526289	1	0.526144	1	0.452038	0.999995	0.451441	0.999995	0.451985	1	0.452446	0.999995	0.01193	0.999996	0.0119343	1	0.00887987	0.999995	0.00887987	0.999995	0.00887669	0.999979	0.00893163	0.999974
0.52629	1	0.526145	1	0.452039	0.999995	0.451442	0.999995	0.451986	1	0.452447	0.999995	0.0119305	0.999996	0.0119348	1	0.00888027	0.999995	0.00888027	0.999995	0.00887711	0.999979	0.00893205	0.999974
0.526291	1	0.526146	1	0.45204	0.999995	0.451443	0.999995	0.451987	1	0.452448	0.999995	0.011931	0.999996	0.0119354	1	0.00888067	0.999995	0.00888067	0.999995	0.00887753	0.999979	0.00893247	0.999974
0.526292	1	0.526147	1	0.452041	0.999995	0.451444	0.999995	0.451988	1	0.45245	0.999995	0.0119316	0.999996	0.0119359	1	0.00888107	0.999995	0.00888107	0.999995	0.00887794	0.999979	0.00893289	0.999974
0.526293	1	0.526148	1	0.452042	0.999995	0.451445	0.999995	0.451989	1	0.452451	0.999995	0.0119321	0.999996	0.0119364	1	0.00888146	0.999995	0.00888146	0.999995	0.00887836	0.999979	0.00893331	0.999974
0.526294	1	0.526149	1	0.452043	0.999995	0.451446	0.999995	0.45199	1	0.452452	0.999995	0.0119327	0.999996	0.011937	1	0.00888186	0.999995	0.00888186	0.999995	0.00887877	0.999979	0.00893374	0.999974
0.526296	1	0.52615	1	0.452044	0.999995	0.451447	0.999995	0.451991	1	0.452453	0.999995	0.0119332	0.999996	0.0119375	1	0.00888226	0.999995	0.00888226	0.999995	0.00887919	0.999979	0.00893416	0.999974
0.526297	1	0.526151	1	0.452045	0.999995	0.451448	0.999995	0.451992	1	0.452454	0.999995	0.0119337	0.999996	0.011938	1	0.00888266	0.999995	0.00888266	0.999995	0.00887961	0.999979	0.00893458	0.999974
0.526298	1	0.526152	1	0.452046	0.999995	0.451449	0.999995	0.451993	1	0.452455	0.999995	0.0119343	0.999996	0.0119386	1	0.00888306	0.999995	0.00888306	0.999995	0.00888002	0.999979	0.008935	0.999974
0.526299	1	0.526153	1	0.452047	0.999995	0.451451	0.999995	0.451994	1	0.452456	0.999995	0.0119348	0.999996	0.0119391	1	0.00888346	0.999995	0.00888346	0.999995	0.00888044	0.999979	0.00893542	0.999974
0.5263	1	0.526154	1	0.452048	0.999995	0.451452	0.999995	0.451996	1	0.452457	0.999995	0.0119353	0.999996	0.0119396	1	0.00888386	0.999995	0.00888386	0.999995	0.00888086	0.999979	0.00893585	0.999974
0.526301	1	0.526155	1	0.452049	0.999995	0.451453	0.999995	0.451997	1	0.452458	0.999995	0.0119359	0.999996	0.0119402	1	0.00888426	0.999995	0.00888426	0.999995	0.00888127	0.999979	0.00893627	0.999974
0.526302	1	0.526156	1	0.45205	0.999995	0.451454	0.999995	0.451998	1	0.452459	0.999995	0.0119364	0.999996	0.0119407	1	0.00888466	0.999995	0.00888466	0.999995	0.00888169	0.999979	0.00893669	0.999974
0.526303	1	0.526157	1	0.452051	0.999995	0.451455	0.999995	0.451999	1	0.45246	0.999995	0.0119369	0.999996	0.0119412	1	0.00888506	0.999995	0.00888506	0.999995	0.00888211	0.999979	0.00893711	0.999974
0.526304	1	0.526158	1	0.452052	0.999995	0.451456	0.999995	0.452	1	0.452461	0.999995	0.0119375	0.999996	0.0119418	1	0.00888546	0.999995	0.00888546	0.999995	0.00888252	0.999979	0.00893753	0.999974
0.526305	1	0.526159	1	0.452053	0.999995	0.451457	0.999995	0.452001	1	0.452462	0.999995	0.011938	0.999996	0.0119423	1	0.00888586	0.999995	0.00888586	0.999995	0.00888294	0.999979	0.00893796	0.999974
0.526306	1	0.52616	1	0.452054	0.999995	0.451458	0.999995	0.452002	1	0.452464	0.999995	0.0119385	0.999996	0.0119429	1	0.00888626	0.999995	0.00888626	0.999995	0.00888336	0.999979	0.00893838	0.999974
0.526307	1	0.526161	1	0.452055	0.999995	0.451459	0.999995	0.452003	1	0.452465	0.999995	0.0119391	0.999996	0.0119434	1	0.00888666	0.999995	0.00888666	0.999995	0.00888377	0.999979	0.0089388	0.999974
0.526308	1	0.526162	1	0.452056	0.999995	0.45146	0.999995	0.452004	1	0.452466	0.999995	0.0119396	0.999996	0.0119439	1	0.00888706	0.999995	0.00888706	0.999995	0.00888419	0.999979	0.00893922	0.999974
0.526309	1	0.526164	1	0.452057	0.999995	0.451461	0.999995	0.452005	1	0.452467	0.999995	0.0119401	0.999996	0.0119445	1	0.00888746	0.999995	0.00888746	0.999995	0.00888461	0.999979	0.00893965	0.999974
0.52631	1	0.526165	1	0.452058	0.999995	0.451462	0.999995	0.452006	1	0.452468	0.999995	0.0119407	0.999996	0.011945	1	0.00888786	0.999995	0.00888786	0.999995	0.00888503	0.999979	0.00894007	0.999974
0.526311	1	0.526166	1	0.452059	0.999995	0.451463	0.999995	0.452007	1	0.452469	0.999995	0.0119412	0.999996	0.0119455	1	0.00888826	0.999995	0.00888826	0.999995	0.00888544	0.999979	0.00894049	0.999974
0.526312	1	0.526167	1	0.45206	0.999995	0.451464	0.999995	0.452008	1	0.45247	0.999995	0.0119417	0.999996	0.0119461	1	0.00888866	0.999995	0.00888866	0.999995	0.00888586	0.999979	0.00894091	0.999974
0.526313	1	0.526168	1	0.452061	0.999995	0.451465	0.999995	0.45201	1	0.452471	0.999995	0.0119423	0.999996	0.0119466	1	0.00888906	0.999995	0.00888906	0.999995	0.00888628	0.999979	0.00894134	0.999974
0.526314	1	0.526169	1	0.452062	0.999995	0.451466	0.999995	0.452011	1	0.452472	0.999995	0.0119428	0.999996	0.0119471	1	0.00888946	0.999995	0.00888946	0.999995	0.00888669	0.999979	0.00894176	0.999974
0.526315	1	0.52617	1	0.452063	0.999995	0.451467	0.999995	0.452012	1	0.452473	0.999995	0.0119433	0.999996	0.0119477	1	0.00888986	0.999995	0.00888986	0.999995	0.00888711	0.999979	0.00894218	0.999974
0.526316	1	0.526171	1	0.452064	0.999995	0.451468	0.999995	0.452013	1	0.452474	0.999995	0.0119439	0.999996	0.0119482	1	0.00889026	0.999995	0.00889026	0.999995	0.00888753	0.999979	0.0089426	0.999974
0.526317	1	0.526172	1	0.452065	0.999995	0.451469	0.999995	0.452014	1	0.452475	0.999995	0.0119444	0.999996	0.0119487	1	0.00889066	0.999995	0.00889066	0.999995	0.00888795	0.999979	0.00894303	0.999974
0.526318	1	0.526173	1	0.452066	0.999995	0.45147	0.999995	0.452015	1	0.452477	0.999995	0.011945	0.999996	0.0119493	1	0.00889106	0.999995	0.00889106	0.999995	0.00888836	0.999979	0.00894345	0.999974
0.526319	1	0.526174	1	0.452068	0.999995	0.451471	0.999995	0.452016	1	0.452478	0.999995	0.0119455	0.999996	0.0119498	1	0.00889146	0.999995	0.00889146	0.999995	0.00888878	0.999979	0.00894387	0.999974
0.52632	1	0.526175	1	0.452069	0.999995	0.451472	0.999995	0.452017	1	0.452479	0.999995	0.011946	0.999996	0.0119504	1	0.00889186	0.999995	0.00889186	0.999995	0.0088892	0.999979	0.00894429	0.999974
0.526322	1	0.526176	1	0.45207	0.999995	0.451473	0.999995	0.452018	1	0.45248	0.999995	0.0119466	0.999996	0.0119509	1	0.00889226	0.999995	0.00889226	0.999995	0.00888962	0.999979	0.00894472	0.999974
0.526323	1	0.526177	1	0.452071	0.999995	0.451474	0.999995	0.452019	1	0.452481	0.999995	0.0119471	0.999996	0.0119514	1	0.00889266	0.999995	0.00889266	0.999995	0.00889003	0.999979	0.00894514	0.999974
0.526324	1	0.526178	1	0.452072	0.999995	0.451475	0.999995	0.45202	1	0.452482	0.999995	0.0119476	0.999996	0.011952	1	0.00889306	0.999995	0.00889306	0.999995	0.00889045	0.999979	0.00894556	0.999974
0.526325	1	0.526179	1	0.452073	0.999995	0.451476	0.999995	0.452021	1	0.452483	0.999995	0.0119482	0.999996	0.0119525	1	0.00889346	0.999995	0.00889346	0.999995	0.00889087	0.999979	0.00894599	0.999974
0.526326	1	0.52618	1	0.452074	0.999995	0.451477	0.999995	0.452023	1	0.452484	0.999995	0.0119487	0.999996	0.011953	1	0.00889387	0.999995	0.00889387	0.999995	0.00889129	0.999979	0.00894641	0.999974
0.526327	1	0.526181	1	0.452075	0.999995	0.451478	0.999995	0.452024	1	0.452485	0.999995	0.0119492	0.999996	0.0119536	1	0.00889427	0.999995	0.00889427	0.999995	0.0088917	0.999979	0.00894683	0.999974
0.526328	1	0.526182	1	0.452076	0.999995	0.451479	0.999995	0.452025	1	0.452486	0.999995	0.0119498	0.999996	0.0119541	1	0.00889467	0.999995	0.00889467	0.999995	0.00889212	0.999979	0.00894726	0.999974
0.526329	1	0.526183	1	0.452077	0.999995	0.45148	0.999995	0.452026	1	0.452487	0.999995	0.0119503	0.999996	0.0119546	1	0.00889507	0.999995	0.00889507	0.999995	0.00889254	0.999979	0.00894768	0.999974
0.52633	1	0.526184	1	0.452078	0.999995	0.451481	0.999995	0.452027	1	0.452488	0.999995	0.0119508	0.999996	0.0119552	1	0.00889547	0.999995	0.00889547	0.999995	0.00889296	0.999979	0.0089481	0.999974
0.526331	1	0.526185	1	0.452079	0.999995	0.451483	0.999995	0.452028	1	0.45249	0.999995	0.0119514	0.999996	0.0119557	1	0.00889587	0.999995	0.00889587	0.999995	0.00889337	0.999979	0.00894853	0.999974
0.526332	1	0.526186	1	0.45208	0.999995	0.451484	0.999995	0.452029	1	0.452491	0.999995	0.0119519	0.999996	0.0119563	1	0.00889627	0.999995	0.00889627	0.999995	0.00889379	0.999979	0.00894895	0.999974
0.526333	1	0.526187	1	0.452081	0.999995	0.451485	0.999995	0.45203	1	0.452492	0.999995	0.0119525	0.999996	0.0119568	1	0.00889667	0.999995	0.00889667	0.999995	0.00889421	0.999979	0.00894937	0.999974
0.526334	1	0.526188	1	0.452082	0.999995	0.451486	0.999995	0.452031	1	0.452493	0.999995	0.011953	0.999996	0.0119573	1	0.00889707	0.999995	0.00889707	0.999995	0.00889463	0.999979	0.0089498	0.999974
0.526335	1	0.526189	1	0.452083	0.999995	0.451487	0.999995	0.452032	1	0.452494	0.999995	0.0119535	0.999996	0.0119579	1	0.00889747	0.999995	0.00889747	0.999995	0.00889505	0.999979	0.00895022	0.999974
0.526336	1	0.526191	1	0.452084	0.999995	0.451488	0.999995	0.452033	1	0.452495	0.999995	0.0119541	0.999996	0.0119584	1	0.00889787	0.999995	0.00889787	0.999995	0.00889546	0.999979	0.00895064	0.999974
0.526337	1	0.526192	1	0.452085	0.999995	0.451489	0.999995	0.452034	1	0.452496	0.999995	0.0119546	0.999996	0.0119589	1	0.00889827	0.999995	0.00889827	0.999995	0.00889588	0.999979	0.00895107	0.999974
0.526338	1	0.526193	1	0.452086	0.999995	0.45149	0.999995	0.452035	1	0.452497	0.999995	0.0119551	0.999996	0.0119595	1	0.00889867	0.999995	0.00889867	0.999995	0.0088963	0.999979	0.00895149	0.999974
0.526339	1	0.526194	1	0.452087	0.999995	0.451491	0.999995	0.452037	1	0.452498	0.999995	0.0119557	0.999996	0.01196	1	0.00889908	0.999995	0.00889908	0.999995	0.00889672	0.999979	0.00895191	0.999974
0.52634	1	0.526195	1	0.452088	0.999995	0.451492	0.999995	0.452038	1	0.452499	0.999995	0.0119562	0.999996	0.0119605	1	0.00889948	0.999995	0.00889948	0.999995	0.00889714	0.999979	0.00895234	0.999974
0.526341	1	0.526196	1	0.452089	0.999995	0.451493	0.999995	0.452039	1	0.4525	0.999995	0.0119567	0.999996	0.0119611	1	0.00889988	0.999995	0.00889988	0.999995	0.00889755	0.999979	0.00895276	0.999974
0.526342	1	0.526197	1	0.45209	0.999995	0.451494	0.999995	0.45204	1	0.452501	0.999995	0.0119573	0.999996	0.0119616	1	0.00890028	0.999995	0.00890028	0.999995	0.00889797	0.999979	0.00895318	0.999974
0.526343	1	0.526198	1	0.452091	0.999995	0.451495	0.999995	0.452041	1	0.452503	0.999995	0.0119578	0.999996	0.0119622	1	0.00890068	0.999995	0.00890068	0.999995	0.00889839	0.999979	0.00895361	0.999974
0.526344	1	0.526199	1	0.452092	0.999995	0.451496	0.999995	0.452042	1	0.452504	0.999995	0.0119584	0.999996	0.0119627	1	0.00890108	0.999995	0.00890108	0.999995	0.00889881	0.999979	0.00895403	0.999974
0.526345	1	0.5262	1	0.452093	0.999995	0.451497	0.999995	0.452043	1	0.452505	0.999995	0.0119589	0.999996	0.0119632	1	0.00890148	0.999995	0.00890148	0.999995	0.00889923	0.999979	0.00895445	0.999974
0.526346	1	0.526201	1	0.452094	0.999995	0.451498	0.999995	0.452044	1	0.452506	0.999995	0.0119594	0.999996	0.0119638	1	0.00890188	0.999995	0.00890188	0.999995	0.00889965	0.999979	0.00895488	0.999974
0.526348	1	0.526202	1	0.452095	0.999995	0.451499	0.999995	0.452045	1	0.452507	0.999995	0.01196	0.999996	0.0119643	1	0.00890229	0.999995	0.00890229	0.999995	0.00890006	0.999979	0.00895525	0.999968
0.526349	1	0.526203	1	0.452097	0.999995	0.4515	0.999995	0.452046	1	0.452508	0.999995	0.0119605	0.999996	0.0119648	1	0.00890269	0.999995	0.00890269	0.999995	0.00890048	0.999979	0.00895568	0.999968
0.52635	1	0.526204	1	0.452098	0.999995	0.451501	0.999995	0.452047	1	0.452509	0.999995	0.011961	0.999996	0.0119654	1	0.00890309	0.999995	0.00890309	0.999995	0.0089009	0.999979	0.0089561	0.999968
0.526351	1	0.526205	1	0.452099	0.999995	0.451502	0.999995	0.452048	1	0.45251	0.999995	0.0119616	0.999996	0.0119659	1	0.00890349	0.999995	0.00890349	0.999995	0.00890132	0.999979	0.00895653	0.999968
0.526352	1	0.526206	1	0.4521	0.999995	0.451503	0.999995	0.452049	1	0.452511	0.999995	0.0119621	0.999996	0.0119665	1	0.00890389	0.999995	0.00890389	0.999995	0.00890174	0.999979	0.00895695	0.999968
0.526353	1	0.526207	1	0.452101	0.999995	0.451504	0.999995	0.452051	1	0.452512	0.999995	0.0119627	0.999996	0.011967	1	0.00890429	0.999995	0.00890429	0.999995	0.00890216	0.999979	0.00895737	0.999968
0.526354	1	0.526208	1	0.452102	0.999995	0.451505	0.999995	0.452052	1	0.452513	0.999995	0.0119632	0.999996	0.0119675	1	0.00890469	0.999995	0.00890469	0.999995	0.00890257	0.999979	0.0089578	0.999968
0.526355	1	0.526209	1	0.452103	0.999995	0.451506	0.999995	0.452053	1	0.452514	0.999995	0.0119637	0.999996	0.0119681	1	0.0089051	0.999995	0.0089051	0.999995	0.00890299	0.999979	0.00895822	0.999968
0.526356	1	0.52621	1	0.452104	0.999995	0.451507	0.999995	0.452054	1	0.452516	0.999995	0.0119643	0.999996	0.0119686	1	0.0089055	0.999995	0.0089055	0.999995	0.00890341	0.999979	0.00895865	0.999968
0.526357	1	0.526211	1	0.452105	0.999995	0.451508	0.999995	0.452055	1	0.452517	0.999995	0.0119648	0.999996	0.0119691	1	0.0089059	0.999995	0.0089059	0.999995	0.00890383	0.999979	0.00895907	0.999968
0.526358	1	0.526212	1	0.452106	0.999995	0.451509	0.999995	0.452056	1	0.452518	0.999995	0.0119653	0.999996	0.0119697	1	0.0089063	0.999995	0.0089063	0.999995	0.00890425	0.999979	0.0089595	0.999968
0.526359	1	0.526213	1	0.452107	0.999995	0.45151	0.999995	0.452057	1	0.452519	0.999995	0.0119659	0.999996	0.0119702	1	0.0089067	0.999995	0.0089067	0.999995	0.00890467	0.999979	0.00895992	0.999968
0.52636	1	0.526214	1	0.452108	0.999995	0.451511	0.999995	0.452058	1	0.45252	0.999995	0.0119664	0.999996	0.0119708	1	0.0089071	0.999995	0.0089071	0.999995	0.00890509	0.999979	0.00896034	0.999968
0.526361	1	0.526215	1	0.452109	0.999995	0.451512	0.999995	0.452059	1	0.452521	0.999995	0.011967	0.999996	0.0119713	1	0.00890751	0.999995	0.00890751	0.999995	0.00890551	0.999979	0.00896077	0.999968
0.526362	1	0.526217	1	0.45211	0.999995	0.451513	0.999995	0.45206	1	0.452522	0.999995	0.0119675	0.999996	0.0119718	1	0.00890791	0.999995	0.00890791	0.999995	0.00890593	0.999979	0.00896119	0.999968
0.526363	1	0.526218	1	0.452111	0.999995	0.451515	0.999995	0.452061	1	0.452523	0.999995	0.011968	0.999996	0.0119724	1	0.00890831	0.999995	0.00890831	0.999995	0.00890634	0.999979	0.00896162	0.999968
0.526364	1	0.526219	1	0.452112	0.999995	0.451516	0.999995	0.452062	1	0.452524	0.999995	0.0119686	0.999996	0.0119729	1	0.00890871	0.999995	0.00890871	0.999995	0.00890676	0.999979	0.00896204	0.999968
0.526365	1	0.52622	1	0.452113	0.999995	0.451517	0.999995	0.452064	1	0.452525	0.999995	0.0119691	0.999996	0.0119734	1	0.00890911	0.999995	0.00890911	0.999995	0.00890718	0.999979	0.00896247	0.999968
0.526366	1	0.526221	1	0.452114	0.999995	0.451518	0.999995	0.452065	1	0.452526	0.999995	0.0119696	0.999996	0.011974	1	0.00890952	0.999995	0.00890952	0.999995	0.0089076	0.999979	0.00896289	0.999968
0.526367	1	0.526222	1	0.452115	0.999995	0.451519	0.999995	0.452066	1	0.452527	0.999995	0.0119702	0.999996	0.0119745	1	0.00890992	0.999995	0.00890992	0.999995	0.00890802	0.999979	0.00896332	0.999968
0.526368	1	0.526223	1	0.452116	0.999995	0.45152	0.999995	0.452067	1	0.452529	0.999995	0.0119707	0.999996	0.0119751	1	0.00891032	0.999995	0.00891032	0.999995	0.00890844	0.999979	0.00896374	0.999968
0.526369	1	0.526224	1	0.452117	0.999995	0.451521	0.999995	0.452068	1	0.45253	0.999995	0.0119713	0.999996	0.0119756	1	0.00891072	0.999995	0.00891072	0.999995	0.00890886	0.999979	0.00896417	0.999968
0.52637	1	0.526225	1	0.452118	0.999995	0.451522	0.999995	0.452069	1	0.452531	0.999995	0.0119718	0.999996	0.0119761	1	0.00891112	0.999995	0.00891112	0.999995	0.00890928	0.999979	0.00896459	0.999968
0.526371	1	0.526226	1	0.452119	0.999995	0.451523	0.999995	0.45207	1	0.452532	0.999995	0.0119723	0.999996	0.0119767	1	0.00891153	0.999995	0.00891153	0.999995	0.0089097	0.999979	0.00896501	0.999968
0.526372	1	0.526227	1	0.45212	0.999995	0.451524	0.999995	0.452071	1	0.452533	0.999995	0.0119729	0.999996	0.0119772	1	0.00891193	0.999995	0.00891193	0.999995	0.00891012	0.999979	0.00896544	0.999968
0.526373	1	0.526228	1	0.452121	0.999995	0.451525	0.999995	0.452072	1	0.452534	0.999995	0.0119734	0.999996	0.0119778	1	0.00891233	0.999995	0.00891233	0.999995	0.00891054	0.999979	0.00896586	0.999968
0.526375	1	0.526229	1	0.452122	0.999995	0.451526	0.999995	0.452073	1	0.452535	0.999995	0.0119739	0.999996	0.0119783	1	0.00891273	0.999995	0.00891273	0.999995	0.00891096	0.999979	0.00896629	0.999968
0.526376	1	0.52623	1	0.452123	0.999995	0.451527	0.999995	0.452074	1	0.452536	0.999995	0.0119745	0.999996	0.0119788	1	0.00891314	0.999995	0.00891314	0.999995	0.00891138	0.999979	0.00896671	0.999968
0.526377	1	0.526231	1	0.452124	0.999995	0.451528	0.999995	0.452075	1	0.452537	0.999995	0.011975	0.999996	0.0119794	1	0.00891354	0.999995	0.00891354	0.999995	0.00891179	0.999979	0.00896714	0.999968
0.526378	1	0.526232	1	0.452125	0.999995	0.451529	0.999995	0.452076	1	0.452538	0.999995	0.0119756	0.999996	0.0119799	1	0.00891394	0.999995	0.00891394	0.999995	0.00891221	0.999979	0.00896756	0.999968
0.526379	1	0.526233	1	0.452127	0.999995	0.45153	0.999995	0.452078	1	0.452539	0.999995	0.0119761	0.999996	0.0119804	1	0.00891434	0.999995	0.00891434	0.999995	0.00891263	0.999979	0.00896799	0.999968
0.52638	1	0.526234	1	0.452128	0.999995	0.451531	0.999995	0.452079	1	0.45254	0.999995	0.0119766	0.999996	0.011981	1	0.00891474	0.999995	0.00891474	0.999995	0.00891305	0.999979	0.00896837	0.999963
0.526381	1	0.526235	1	0.452129	0.999995	0.451532	0.999995	0.45208	1	0.452541	0.999995	0.0119772	0.999996	0.0119815	1	0.00891515	0.999995	0.00891515	0.999995	0.00891347	0.999979	0.00896879	0.999963
0.526382	1	0.526236	1	0.45213	0.999995	0.451533	0.999995	0.452081	1	0.452543	0.999995	0.0119777	0.999996	0.0119821	1	0.00891555	0.999995	0.00891555	0.999995	0.00891389	0.999979	0.00896922	0.999963
0.526383	1	0.526237	1	0.452131	0.999995	0.451534	0.999995	0.452082	1	0.452544	0.999995	0.0119782	0.999996	0.0119826	1	0.00891595	0.999995	0.00891595	0.999995	0.00891431	0.999979	0.00896964	0.999963
0.526384	1	0.526238	1	0.452132	0.999995	0.451535	0.999995	0.452083	1	0.452545	0.999995	0.0119788	0.999996	0.0119831	1	0.00891635	0.999995	0.00891635	0.999995	0.00891473	0.999979	0.00897007	0.999963
0.526385	1	0.526239	1	0.452133	0.999995	0.451536	0.999995	0.452084	1	0.452546	0.999995	0.0119793	0.999996	0.0119837	1	0.00891676	0.999995	0.00891676	0.999995	0.00891515	0.999979	0.00897049	0.999963
0.526386	1	0.52624	1	0.452134	0.999995	0.451537	0.999995	0.452085	1	0.452547	0.999995	0.0119799	0.999996	0.0119842	1	0.00891716	0.999995	0.00891716	0.999995	0.00891557	0.999979	0.00897092	0.999963
0.526387	1	0.526241	1	0.452135	0.999995	0.451538	0.999995	0.452086	1	0.452548	0.999995	0.0119804	0.999996	0.0119848	1	0.00891756	0.999995	0.00891756	0.999995	0.00891599	0.999979	0.00897134	0.999963
0.526388	1	0.526243	1	0.452136	0.999995	0.451539	0.999995	0.452087	1	0.452549	0.999995	0.0119809	0.999996	0.0119853	1	0.00891797	0.999995	0.00891797	0.999995	0.00891641	0.999979	0.00897177	0.999963
0.526389	1	0.526244	1	0.452137	0.999995	0.45154	0.999995	0.452088	1	0.45255	0.999995	0.0119815	0.999996	0.0119858	1	0.00891837	0.999995	0.00891837	0.999995	0.00891683	0.999979	0.0089722	0.999963
0.52639	1	0.526245	1	0.452138	0.999995	0.451541	0.999995	0.452089	1	0.452551	0.999995	0.011982	0.999996	0.0119864	1	0.00891877	0.999995	0.00891877	0.999995	0.00891725	0.999979	0.00897262	0.999963
0.526391	1	0.526246	1	0.452139	0.999995	0.451542	0.999995	0.452091	1	0.452552	0.999995	0.0119826	0.999996	0.0119869	1	0.00891917	0.999995	0.00891917	0.999995	0.00891767	0.999979	0.00897305	0.999963
0.526392	1	0.526247	1	0.45214	0.999995	0.451543	0.999995	0.452092	1	0.452553	0.999995	0.0119831	0.999996	0.0119875	1	0.00891958	0.999995	0.00891958	0.999995	0.00891809	0.999979	0.00897347	0.999963
0.526393	1	0.526248	1	0.452141	0.999995	0.451544	0.999995	0.452093	1	0.452554	0.999995	0.0119836	0.999996	0.011988	1	0.00891998	0.999995	0.00891998	0.999995	0.00891851	0.999979	0.0089739	0.999963
0.526394	1	0.526249	1	0.452142	0.999995	0.451545	0.999995	0.452094	1	0.452556	0.999995	0.0119842	0.999996	0.0119885	1	0.00892038	0.999995	0.00892038	0.999995	0.00891893	0.999979	0.00897432	0.999963
0.526395	1	0.52625	1	0.452143	0.999995	0.451547	0.999995	0.452095	1	0.452557	0.999995	0.0119847	0.999996	0.0119891	1	0.00892079	0.999995	0.00892079	0.999995	0.00891935	0.999979	0.00897475	0.999963
0.526396	1	0.526251	1	0.452144	0.999995	0.451548	0.999995	0.452096	1	0.452558	0.999995	0.0119853	0.999996	0.0119896	1	0.00892119	0.999995	0.00892119	0.999995	0.00891977	0.999979	0.00897517	0.999963
0.526397	1	0.526252	1	0.452145	0.999995	0.451549	0.999995	0.452097	1	0.452559	0.999995	0.0119858	0.999996	0.0119901	1	0.00892159	0.999995	0.00892159	0.999995	0.00892019	0.999979	0.0089756	0.999963
0.526398	1	0.526253	1	0.452146	0.999995	0.45155	0.999995	0.452098	1	0.45256	0.999995	0.0119863	0.999996	0.0119907	1	0.00892199	0.999995	0.00892199	0.999995	0.00892061	0.999979	0.00897603	0.999963
0.526399	1	0.526254	1	0.452147	0.999995	0.451551	0.999995	0.452099	1	0.452561	0.999995	0.0119869	0.999996	0.0119912	1	0.0089224	0.999995	0.0089224	0.999995	0.00892103	0.999979	0.00897645	0.999963
0.526401	1	0.526255	1	0.452148	0.999995	0.451552	0.999995	0.4521	1	0.452562	0.999995	0.0119874	0.999996	0.0119918	1	0.0089228	0.999995	0.0089228	0.999995	0.00892145	0.999979	0.00897688	0.999963
0.526402	1	0.526256	1	0.452149	0.999995	0.451553	0.999995	0.452101	1	0.452563	0.999995	0.011988	0.999996	0.0119923	1	0.0089232	0.999995	0.0089232	0.999995	0.00892187	0.999979	0.0089773	0.999963
0.526403	1	0.526257	1	0.45215	0.999995	0.451554	0.999995	0.452102	1	0.452564	0.999995	0.0119885	0.999996	0.0119928	1	0.00892361	0.999995	0.00892361	0.999995	0.0089223	0.999979	0.00897773	0.999963
0.526404	1	0.526258	1	0.452151	0.999995	0.451555	0.999995	0.452103	1	0.452565	0.999995	0.011989	0.999996	0.0119934	1	0.00892401	0.999995	0.00892401	0.999995	0.00892272	0.999979	0.00897816	0.999963
0.526405	1	0.526259	1	0.452152	0.999995	0.451556	0.999995	0.452105	1	0.452566	0.999995	0.0119896	0.999996	0.0119939	1	0.00892441	0.999995	0.00892441	0.999995	0.00892314	0.999979	0.00897858	0.999963
0.526406	1	0.52626	1	0.452153	0.999995	0.451557	0.999995	0.452106	1	0.452567	0.999995	0.0119901	0.999996	0.0119945	1	0.00892482	0.999995	0.00892482	0.999995	0.00892356	0.999979	0.00897901	0.999963
0.526407	1	0.526261	1	0.452154	0.999995	0.451558	0.999995	0.452107	1	0.452569	0.999995	0.0119906	0.999996	0.011995	1	0.00892522	0.999995	0.00892522	0.999995	0.00892398	0.999979	0.00897943	0.999963
0.526408	1	0.526262	1	0.452156	0.999995	0.451559	0.999995	0.452108	1	0.45257	0.999995	0.0119912	0.999996	0.0119955	1	0.00892562	0.999995	0.00892562	0.999995	0.0089244	0.999979	0.00897986	0.999963
0.526409	1	0.526263	1	0.452157	0.999995	0.45156	0.999995	0.452109	1	0.452571	0.999995	0.0119917	0.999996	0.0119961	1	0.00892603	0.999995	0.00892603	0.999995	0.00892482	0.999979	0.00898029	0.999963
0.52641	1	0.526264	1	0.452158	0.999995	0.451561	0.999995	0.45211	1	0.452572	0.999995	0.0119923	0.999996	0.0119966	1	0.00892643	0.999995	0.00892643	0.999995	0.00892524	0.999979	0.00898071	0.999963
0.526411	1	0.526265	1	0.452159	0.999995	0.451562	0.999995	0.452111	1	0.452573	0.999995	0.0119928	0.999996	0.0119972	1	0.00892683	0.999995	0.00892683	0.999995	0.00892566	0.999979	0.00898114	0.999963
0.526412	1	0.526266	1	0.45216	0.999995	0.451563	0.999995	0.452112	1	0.452574	0.999995	0.0119933	0.999996	0.0119977	1	0.00892724	0.999995	0.00892724	0.999995	0.00892608	0.999979	0.00898157	0.999963
0.526413	1	0.526267	1	0.452161	0.999995	0.451564	0.999995	0.452113	1	0.452575	0.999995	0.0119939	0.999996	0.0119982	1	0.00892764	0.999995	0.00892764	0.999995	0.0089265	0.999979	0.00898199	0.999963
0.526414	1	0.526268	1	0.452162	0.999995	0.451565	0.999995	0.452114	1	0.452576	0.999995	0.0119944	0.999996	0.0119988	1	0.00892805	0.999995	0.00892805	0.999995	0.00892692	0.999979	0.00898242	0.999963
0.526415	1	0.52627	1	0.452163	0.999995	0.451566	0.999995	0.452115	1	0.452577	0.999995	0.011995	0.999996	0.0119993	1	0.00892845	0.999995	0.00892845	0.999995	0.00892734	0.999979	0.00898285	0.999963
0.526416	1	0.526271	1	0.452164	0.999995	0.451567	0.999995	0.452116	1	0.452578	0.999995	0.0119955	0.999996	0.0119999	1	0.00892885	0.999995	0.00892885	0.999995	0.00892777	0.999979	0.00898327	0.999963
0.526417	1	0.526272	1	0.452165	0.999995	0.451568	0.999995	0.452118	1	0.452579	0.999995	0.011996	0.999996	0.0120004	1	0.00892926	0.999995	0.00892926	0.999995	0.00892819	0.999979	0.0089837	0.999963
0.526418	1	0.526273	1	0.452166	0.999995	0.451569	0.999995	0.452119	1	0.45258	0.999995	0.0119966	0.999996	0.0120009	1	0.00892966	0.999995	0.00892966	0.999995	0.00892861	0.999979	0.00898413	0.999963
0.526419	1	0.526274	1	0.452167	0.999995	0.45157	0.999995	0.45212	1	0.452582	0.999995	0.0119971	0.999996	0.0120015	1	0.00893006	0.999995	0.00893006	0.999995	0.00892903	0.999979	0.00898455	0.999963
0.52642	1	0.526275	1	0.452168	0.999995	0.451571	0.999995	0.452121	1	0.452583	0.999995	0.0119977	0.999996	0.012002	1	0.00893047	0.999995	0.00893047	0.999995	0.00892945	0.999979	0.00898498	0.999963
0.526421	1	0.526276	1	0.452169	0.999995	0.451572	0.999995	0.452122	1	0.452584	0.999995	0.0119982	0.999996	0.0120026	1	0.00893087	0.999995	0.00893087	0.999995	0.00892987	0.999979	0.00898541	0.999963
0.526422	1	0.526277	1	0.45217	0.999995	0.451573	0.999995	0.452123	1	0.452585	0.999995	0.0119987	0.999996	0.0120031	1	0.00893128	0.999995	0.00893128	0.999995	0.00893029	0.999979	0.00898583	0.999963
0.526423	1	0.526278	1	0.452171	0.999995	0.451574	0.999995	0.452124	1	0.452586	0.999995	0.0119993	0.999996	0.0120037	1	0.00893168	0.999995	0.00893168	0.999995	0.00893071	0.999979	0.00898626	0.999963
0.526424	1	0.526279	1	0.452172	0.999995	0.451575	0.999995	0.452125	1	0.452587	0.999995	0.0119998	0.999996	0.0120042	1	0.00893208	0.999995	0.00893208	0.999995	0.00893114	0.999979	0.00898669	0.999963
0.526425	1	0.52628	1	0.452173	0.999995	0.451576	0.999995	0.452126	1	0.452588	0.999995	0.0120004	0.999996	0.0120047	1	0.00893249	0.999995	0.00893249	0.999995	0.00893156	0.999979	0.00898707	0.999958
0.526427	1	0.526281	1	0.452174	0.999995	0.451577	0.999995	0.452127	1	0.452589	0.999995	0.0120009	0.999996	0.0120053	1	0.00893289	0.999995	0.00893289	0.999995	0.00893198	0.999979	0.00898749	0.999958
0.526428	1	0.526282	1	0.452175	0.999995	0.451579	0.999995	0.452128	1	0.45259	0.999995	0.0120015	0.999996	0.0120058	1	0.0089333	0.999995	0.0089333	0.999995	0.0089324	0.999979	0.00898792	0.999958
0.526429	1	0.526283	1	0.452176	0.999995	0.45158	0.999995	0.452129	1	0.452591	0.999995	0.012002	0.999996	0.0120064	1	0.0089337	0.999995	0.0089337	0.999995	0.00893282	0.999979	0.00898835	0.999958
0.52643	1	0.526284	1	0.452177	0.999995	0.451581	0.999995	0.45213	1	0.452592	0.999995	0.0120025	0.999996	0.0120069	1	0.0089341	0.999995	0.0089341	0.999995	0.00893324	0.999979	0.00898877	0.999958
0.526431	1	0.526285	1	0.452178	0.999995	0.451582	0.999995	0.452132	1	0.452593	0.999995	0.0120031	0.999996	0.0120074	1	0.00893451	0.999995	0.00893451	0.999995	0.00893366	0.999979	0.0089892	0.999958
0.526432	1	0.526286	1	0.452179	0.999995	0.451583	0.999995	0.452133	1	0.452595	0.999995	0.0120036	0.999996	0.012008	1	0.00893491	0.999995	0.00893491	0.999995	0.00893409	0.999979	0.00898963	0.999958
0.526433	1	0.526287	1	0.45218	0.999995	0.451584	0.999995	0.452134	1	0.452596	0.999995	0.0120042	0.999996	0.0120085	1	0.00893532	0.999995	0.00893532	0.999995	0.00893451	0.999979	0.00899005	0.999958
0.526434	1	0.526288	1	0.452181	0.999995	0.451585	0.999995	0.452135	1	0.452597	0.999995	0.0120047	0.999996	0.0120091	1	0.00893572	0.999995	0.00893572	0.999995	0.00893493	0.999979	0.00899048	0.999958
0.526435	1	0.526289	1	0.452182	0.999995	0.451586	0.999995	0.452136	1	0.452598	0.999995	0.0120052	0.999996	0.0120096	1	0.00893613	0.999995	0.00893613	0.999995	0.00893535	0.999979	0.00899091	0.999958
0.526436	1	0.52629	1	0.452183	0.999995	0.451587	0.999995	0.452137	1	0.452599	0.999995	0.0120058	0.999996	0.0120101	1	0.00893653	0.999995	0.00893653	0.999995	0.00893577	0.999979	0.00899134	0.999958
0.526437	1	0.526291	1	0.452185	0.999995	0.451588	0.999995	0.452138	1	0.4526	0.999995	0.0120063	0.999996	0.0120107	1	0.00893694	0.999995	0.00893694	0.999995	0.00893619	0.999979	0.00899176	0.999958
0.526438	1	0.526292	1	0.452186	0.999995	0.451589	0.999995	0.452139	1	0.452601	0.999995	0.0120069	0.999996	0.0120112	1	0.00893734	0.999995	0.00893734	0.999995	0.00893662	0.999979	0.00899219	0.999958
0.526439	1	0.526293	1	0.452187	0.999995	0.45159	0.999995	0.45214	1	0.452602	0.999995	0.0120074	0.999996	0.0120118	1	0.00893774	0.999995	0.00893774	0.999995	0.00893704	0.999979	0.00899262	0.999958
0.52644	1	0.526294	1	0.452188	0.999995	0.451591	0.999995	0.452141	1	0.452603	0.999995	0.0120079	0.999996	0.0120123	1	0.00893815	0.999995	0.00893815	0.999995	0.00893746	0.999979	0.00899305	0.999958
0.526441	1	0.526296	1	0.452189	0.999995	0.451592	0.999995	0.452142	1	0.452604	0.999995	0.0120085	0.999996	0.0120129	1	0.00893855	0.999995	0.00893855	0.999995	0.00893788	0.999979	0.00899347	0.999958
0.526442	1	0.526297	1	0.45219	0.999995	0.451593	0.999995	0.452143	1	0.452605	0.999995	0.012009	0.999996	0.0120134	1	0.00893896	0.999995	0.00893896	0.999995	0.0089383	0.999979	0.0089939	0.999958
0.526443	1	0.526298	1	0.452191	0.999995	0.451594	0.999995	0.452145	1	0.452606	0.999995	0.0120096	0.999996	0.0120139	1	0.00893936	0.999995	0.00893936	0.999995	0.00893873	0.999979	0.00899433	0.999958
0.526444	1	0.526299	1	0.452192	0.999995	0.451595	0.999995	0.452146	1	0.452608	0.999995	0.0120101	0.999996	0.0120145	1	0.00893977	0.999995	0.00893977	0.999995	0.00893915	0.999979	0.00899476	0.999958
0.526445	1	0.5263	1	0.452193	0.999995	0.451596	0.999995	0.452147	1	0.452609	0.999995	0.0120106	0.999996	0.012015	1	0.00894017	0.999995	0.00894017	0.999995	0.00893957	0.999979	0.00899518	0.999958
0.526446	1	0.526301	1	0.452194	0.999995	0.451597	0.999995	0.452148	1	0.45261	0.999995	0.0120112	0.999996	0.0120156	1	0.00894058	0.999995	0.00894058	0.999995	0.00893999	0.999979	0.00899561	0.999958
0.526447	1	0.526302	1	0.452195	0.999995	0.451598	0.999995	0.452149	1	0.452611	0.999995	0.0120117	0.999996	0.0120161	1	0.00894098	0.999995	0.00894098	0.999995	0.00894041	0.999979	0.00899604	0.999958
0.526448	1	0.526303	1	0.452196	0.999995	0.451599	0.999995	0.45215	1	0.452612	0.999995	0.0120123	0.999996	0.0120166	1	0.00894139	0.999995	0.00894139	0.999995	0.00894084	0.999979	0.00899647	0.999958
0.526449	1	0.526304	1	0.452197	0.999995	0.4516	0.999995	0.452151	1	0.452613	0.999995	0.0120128	0.999996	0.0120172	1	0.00894179	0.999995	0.00894179	0.999995	0.00894126	0.999979	0.00899689	0.999958
0.52645	1	0.526305	1	0.452198	0.999995	0.451601	0.999995	0.452152	1	0.452614	0.999995	0.0120134	0.999996	0.0120177	1	0.0089422	0.999995	0.0089422	0.999995	0.00894168	0.999979	0.00899732	0.999958
0.526452	1	0.526306	1	0.452199	0.999995	0.451602	0.999995	0.452153	1	0.452615	0.999995	0.0120139	0.999996	0.0120183	1	0.0089426	0.999995	0.0089426	0.999995	0.0089421	0.999979	0.00899775	0.999958
0.526453	1	0.526307	1	0.4522	0.999995	0.451603	0.999995	0.452154	1	0.452616	0.999995	0.0120144	0.999996	0.0120188	1	0.00894301	0.999995	0.00894301	0.999995	0.00894253	0.999979	0.00899818	0.999958
0.526454	1	0.526308	1	0.452201	0.999995	0.451604	0.999995	0.452155	1	0.452617	0.999995	0.012015	0.999996	0.0120194	1	0.00894341	0.999995	0.00894341	0.999995	0.00894295	0.999979	0.00899861	0.999958
0.526455	1	0.526309	1	0.452202	0.999995	0.451605	0.999995	0.452156	1	0.452618	0.999995	0.0120155	0.999996	0.0120199	1	0.00894382	0.999995	0.00894382	0.999995	0.00894337	0.999979	0.00899899	0.999952
0.526456	1	0.52631	1	0.452203	0.999995	0.451606	0.999995	0.452157	1	0.452619	0.999995	0.0120161	0.999996	0.0120204	1	0.00894422	0.999995	0.00894422	0.999995	0.00894379	0.999979	0.00899941	0.999952
0.526457	1	0.526311	1	0.452204	0.999995	0.451607	0.999995	0.452159	1	0.452621	0.999995	0.0120166	0.999996	0.012021	1	0.00894463	0.999995	0.00894463	0.999995	0.00894422	0.999979	0.00899984	0.999952
0.526458	1	0.526312	1	0.452205	0.999995	0.451608	0.999995	0.45216	1	0.452622	0.999995	0.0120171	0.999996	0.0120215	1	0.00894503	0.999995	0.00894503	0.999995	0.00894464	0.999979	0.00900027	0.999952
0.526459	1	0.526313	1	0.452206	0.999995	0.45161	0.999995	0.452161	1	0.452623	0.999995	0.0120177	0.999996	0.0120221	1	0.00894544	0.999995	0.00894544	0.999995	0.00894506	0.999979	0.0090007	0.999952
0.52646	1	0.526314	1	0.452207	0.999995	0.451611	0.999995	0.452162	1	0.452624	0.999995	0.0120182	0.999996	0.0120226	1	0.00894584	0.999995	0.00894584	0.999995	0.00894548	0.999979	0.00900113	0.999952
0.526461	1	0.526315	1	0.452208	0.999995	0.451612	0.999995	0.452163	1	0.452625	0.999995	0.0120188	0.999996	0.0120232	1	0.00894625	0.999995	0.00894625	0.999995	0.00894591	0.999979	0.00900156	0.999952
0.526462	1	0.526316	1	0.452209	0.999995	0.451613	0.999995	0.452164	1	0.452626	0.999995	0.0120193	0.999996	0.0120237	1	0.00894665	0.999995	0.00894665	0.999995	0.00894633	0.999979	0.00900198	0.999952
0.526463	1	0.526317	1	0.45221	0.999995	0.451614	0.999995	0.452165	1	0.452627	0.999995	0.0120199	0.999996	0.0120242	1	0.00894706	0.999995	0.00894706	0.999995	0.00894675	0.999979	0.00900241	0.999952
0.526464	1	0.526318	1	0.452211	0.999995	0.451615	0.999995	0.452166	1	0.452628	0.999995	0.0120204	0.999996	0.0120248	1	0.00894746	0.999995	0.00894746	0.999995	0.00894718	0.999979	0.00900284	0.999952
0.526465	1	0.526319	1	0.452212	0.999995	0.451616	0.999995	0.452167	1	0.452629	0.999995	0.0120209	0.999996	0.0120253	1	0.00894787	0.999995	0.00894787	0.999995	0.0089476	0.999979	0.00900327	0.999952
0.526466	1	0.52632	1	0.452214	0.999995	0.451617	0.999995	0.452168	1	0.45263	0.999995	0.0120215	0.999996	0.0120259	1	0.00894827	0.999995	0.00894827	0.999995	0.00894802	0.999979	0.0090037	0.999952
0.526467	1	0.526322	1	0.452215	0.999995	0.451618	0.999995	0.452169	1	0.452631	0.999995	0.012022	0.999996	0.0120264	1	0.00894868	0.999995	0.00894868	0.999995	0.00894844	0.999979	0.00900413	0.999952
0.526468	1	0.526323	1	0.452216	0.999995	0.451619	0.999995	0.45217	1	0.452632	0.999995	0.0120226	0.999996	0.012027	1	0.00894909	0.999995	0.00894909	0.999995	0.00894887	0.999979	0.00900455	0.999952
0.526469	1	0.526324	1	0.452217	0.999995	0.45162	0.999995	0.452172	1	0.452634	0.999995	0.0120231	0.999996	0.0120275	1	0.00894949	0.999995	0.00894949	0.999995	0.00894929	0.999979	0.00900498	0.999952
0.52647	1	0.526325	1	0.452218	0.999995	0.451621	0.999995	0.452173	1	0.452635	0.999995	0.0120237	0.999996	0.012028	1	0.0089499	0.999995	0.0089499	0.999995	0.00894971	0.999979	0.00900541	0.999952
0.526471	1	0.526326	1	0.452219	0.999995	0.451622	0.999995	0.452174	1	0.452636	0.999995	0.0120242	0.999996	0.0120286	1	0.0089503	0.999995	0.0089503	0.999995	0.00895014	0.999979	0.00900584	0.999952
0.526472	1	0.526327	1	0.45222	0.999995	0.451623	0.999995	0.452175	1	0.452637	0.999995	0.0120247	0.999996	0.0120291	1	0.00895071	0.999995	0.00895071	0.999995	0.00895056	0.999979	0.00900627	0.999952
0.526473	1	0.526328	1	0.452221	0.999995	0.451624	0.999995	0.452176	1	0.452638	0.999995	0.0120253	0.999996	0.0120297	1	0.00895111	0.999995	0.00895111	0.999995	0.00895098	0.999979	0.0090067	0.999952
0.526474	1	0.526329	1	0.452222	0.999995	0.451625	0.999995	0.452177	1	0.452639	0.999995	0.0120258	0.999996	0.0120302	1	0.00895152	0.999995	0.00895152	0.999995	0.00895141	0.999979	0.00900713	0.999952
0.526475	1	0.52633	1	0.452223	0.999995	0.451626	0.999995	0.452178	1	0.45264	0.999995	0.0120264	0.999996	0.0120308	1	0.00895193	0.999995	0.00895193	0.999995	0.00895183	0.999979	0.00900756	0.999952
0.526476	1	0.526331	1	0.452224	0.999995	0.451627	0.999995	0.452179	1	0.452641	0.999995	0.0120269	0.999996	0.0120313	1	0.00895233	0.999995	0.00895233	0.999995	0.00895225	0.999979	0.00900798	0.999952
0.526478	1	0.526332	1	0.452225	0.999995	0.451628	0.999995	0.45218	1	0.452642	0.999995	0.0120275	0.999996	0.0120318	1	0.00895274	0.999995	0.00895274	0.999995	0.00895268	0.999979	0.00900841	0.999952
0.526479	1	0.526333	1	0.452226	0.999995	0.451629	0.999995	0.452181	1	0.452643	0.999995	0.012028	0.999996	0.0120324	1	0.00895314	0.999995	0.00895314	0.999995	0.0089531	0.999979	0.00900884	0.999952
0.52648	1	0.526334	1	0.452227	0.999995	0.45163	0.999995	0.452182	1	0.452644	0.999995	0.0120285	0.999996	0.0120329	1	0.00895355	0.999995	0.00895355	0.999995	0.00895352	0.999979	0.00900927	0.999952
0.526481	1	0.526335	1	0.452228	0.999995	0.451631	0.999995	0.452183	1	0.452645	0.999995	0.0120291	0.999996	0.0120335	1	0.00895396	0.999995	0.00895396	0.999995	0.00895395	0.999979	0.0090097	0.999952
0.526482	1	0.526336	1	0.452229	0.999995	0.451632	0.999995	0.452184	1	0.452647	0.999995	0.0120296	0.999996	0.012034	1	0.00895436	0.999995	0.00895436	0.999995	0.00895437	0.999979	0.00901013	0.999952
0.526483	1	0.526337	1	0.45223	0.999995	0.451633	0.999995	0.452186	1	0.452648	0.999995	0.0120302	0.999996	0.0120346	1	0.00895477	0.999995	0.00895477	0.999995	0.00895479	0.999979	0.00901056	0.999952
0.526484	1	0.526338	1	0.452231	0.999995	0.451634	0.999995	0.452187	1	0.452649	0.999995	0.0120307	0.999996	0.0120351	1	0.00895517	0.999995	0.00895517	0.999995	0.00895522	0.999979	0.00901099	0.999952
0.526485	1	0.526339	1	0.452232	0.999995	0.451635	0.999995	0.452188	1	0.45265	0.999995	0.0120313	0.999996	0.0120356	1	0.00895558	0.999995	0.00895558	0.999995	0.00895564	0.999979	0.00901142	0.999952
0.526486	1	0.52634	1	0.452233	0.999995	0.451636	0.999995	0.452189	1	0.452651	0.999995	0.0120318	0.999996	0.0120362	1	0.00895599	0.999995	0.00895599	0.999995	0.00895606	0.999979	0.00901185	0.999952
0.526487	1	0.526341	1	0.452234	0.999995	0.451637	0.999995	0.45219	1	0.452652	0.999995	0.0120323	0.999996	0.0120367	1	0.00895639	0.999995	0.00895639	0.999995	0.00895649	0.999979	0.00901228	0.999952
0.526488	1	0.526342	1	0.452235	0.999995	0.451638	0.999995	0.452191	1	0.452653	0.999995	0.0120329	0.999996	0.0120373	1	0.0089568	0.999995	0.0089568	0.999995	0.00895691	0.999979	0.00901271	0.999952
0.526489	1	0.526343	1	0.452236	0.999995	0.451639	0.999995	0.452192	1	0.452654	0.999995	0.0120334	0.999996	0.0120378	1	0.0089572	0.999995	0.0089572	0.999995	0.00895734	0.999979	0.00901313	0.999952
0.52649	1	0.526344	1	0.452237	0.999995	0.45164	0.999995	0.452193	1	0.452655	0.999995	0.012034	0.999996	0.0120384	1	0.00895761	0.999995	0.00895761	0.999995	0.00895776	0.999979	0.00901356	0.999952
0.526491	1	0.526345	1	0.452238	0.999995	0.451642	0.999995	0.452194	1	0.452656	0.999995	0.0120345	0.999996	0.0120389	1	0.00895802	0.999995	0.00895802	0.999995	0.00895818	0.999979	0.00901399	0.999952
0.526492	1	0.526346	1	0.452239	0.999995	0.451643	0.999995	0.452195	1	0.452657	0.999995	0.0120351	0.999996	0.0120395	1	0.00895842	0.999995	0.00895842	0.999995	0.00895861	0.999979	0.00901442	0.999952
0.526493	1	0.526348	1	0.45224	0.999995	0.451644	0.999995	0.452196	1	0.452658	0.999995	0.0120356	0.999996	0.01204	1	0.00895883	0.999995	0.00895883	0.999995	0.00895903	0.999979	0.00901485	0.999952
0.526494	1	0.526349	1	0.452241	0.999995	0.451645	0.999995	0.452197	1	0.45266	0.999995	0.0120361	0.999996	0.0120405	1	0.00895924	0.999995	0.00895924	0.999995	0.00895946	0.999979	0.00901528	0.999952
0.526495	1	0.52635	1	0.452243	0.999995	0.451646	0.999995	0.452199	1	0.452661	0.999995	0.0120367	0.999996	0.0120411	1	0.00895964	0.999995	0.00895964	0.999995	0.00895988	0.999979	0.00901571	0.999952
0.526496	1	0.526351	1	0.452244	0.999995	0.451647	0.999995	0.4522	1	0.452662	0.999995	0.0120372	0.999996	0.0120416	1	0.00896005	0.999995	0.00896005	0.999995	0.0089603	0.999979	0.00901614	0.999952
0.526497	1	0.526352	1	0.452245	0.999995	0.451648	0.999995	0.452201	1	0.452663	0.999995	0.0120378	0.999996	0.0120422	1	0.00896046	0.999995	0.00896046	0.999995	0.00896073	0.999979	0.00901657	0.999952
0.526498	1	0.526353	1	0.452246	0.999995	0.451649	0.999995	0.452202	1	0.452664	0.999995	0.0120383	0.999996	0.0120427	1	0.00896086	0.999995	0.00896086	0.999995	0.00896115	0.999979	0.009017	0.999952
0.526499	1	0.526354	1	0.452247	0.999995	0.45165	0.999995	0.452203	1	0.452665	0.999995	0.0120389	0.999996	0.0120433	1	0.00896127	0.999995	0.00896127	0.999995	0.00896158	0.999979	0.00901743	0.999952
0.5265	1	0.526355	1	0.452248	0.999995	0.451651	0.999995	0.452204	1	0.452666	0.999995	0.0120394	0.999996	0.0120438	1	0.00896168	0.999995	0.00896168	0.999995	0.008962	0.999979	0.00901786	0.999952
0.526501	1	0.526356	1	0.452249	0.999995	0.451652	0.999995	0.452205	1	0.452667	0.999995	0.01204	0.999996	0.0120444	1	0.00896208	0.999995	0.00896208	0.999995	0.00896242	0.999979	0.00901829	0.999952
0.526502	1	0.526357	1	0.45225	0.999995	0.451653	0.999995	0.452206	1	0.452668	0.999995	0.0120405	0.999996	0.0120449	1	0.00896249	0.999995	0.00896249	0.999995	0.00896285	0.999979	0.00901872	0.999952
0.526504	1	0.526358	1	0.452251	0.999995	0.451654	0.999995	0.452207	1	0.452669	0.999995	0.012041	0.999996	0.0120454	1	0.0089629	0.999995	0.0089629	0.999995	0.00896327	0.999979	0.00901915	0.999952
0.526505	1	0.526359	1	0.452252	0.999995	0.451655	0.999995	0.452208	1	0.45267	0.999995	0.0120416	0.999996	0.012046	1	0.0089633	0.999995	0.0089633	0.999995	0.0089637	0.999979	0.00901958	0.999952
0.526506	1	0.52636	1	0.452253	0.999995	0.451656	0.999995	0.452209	1	0.452671	0.999995	0.0120421	0.999996	0.0120465	1	0.00896371	0.999995	0.00896371	0.999995	0.00896412	0.999979	0.00902001	0.999952
0.526507	1	0.526361	1	0.452254	0.999995	0.451657	0.999995	0.45221	1	0.452673	0.999995	0.0120427	0.999996	0.0120471	1	0.00896412	0.999995	0.00896412	0.999995	0.00896455	0.999979	0.00902044	0.999952
0.526508	1	0.526362	1	0.452255	0.999995	0.451658	0.999995	0.452211	1	0.452674	0.999995	0.0120432	0.999996	0.0120476	1	0.00896452	0.999995	0.00896452	0.999995	0.00896497	0.999979	0.00902087	0.999952
0.526509	1	0.526363	1	0.452256	0.999995	0.451659	0.999995	0.452213	1	0.452675	0.999995	0.0120438	0.999996	0.0120482	1	0.00896493	0.999995	0.00896493	0.999995	0.0089654	0.999979	0.0090213	0.999952
0.52651	1	0.526364	1	0.452257	0.999995	0.45166	0.999995	0.452214	1	0.452676	0.999995	0.0120443	0.999996	0.0120487	1	0.00896534	0.999995	0.00896534	0.999995	0.00896582	0.999979	0.00902173	0.999952
0.526511	1	0.526365	1	0.452258	0.999995	0.451661	0.999995	0.452215	1	0.452677	0.999995	0.0120449	0.999996	0.0120493	1	0.00896575	0.999995	0.00896575	0.999995	0.00896624	0.999979	0.00902216	0.999952
0.526512	1	0.526366	1	0.452259	0.999995	0.451662	0.999995	0.452216	1	0.452678	0.999995	0.0120454	0.999996	0.0120498	1	0.00896615	0.999995	0.00896615	0.999995	0.00896667	0.999979	0.00902259	0.999952
0.526513	1	0.526367	1	0.45226	0.999995	0.451663	0.999995	0.452217	1	0.452679	0.999995	0.0120459	0.999996	0.0120503	1	0.00896656	0.999995	0.00896656	0.999995	0.00896709	0.999979	0.00902302	0.999952
0.526514	1	0.526368	1	0.452261	0.999995	0.451664	0.999995	0.452218	1	0.45268	0.999995	0.0120465	0.999996	0.0120509	1	0.00896697	0.999995	0.00896697	0.999995	0.00896752	0.999979	0.00902345	0.999952
0.526515	1	0.526369	1	0.452262	0.999995	0.451665	0.999995	0.452219	1	0.452681	0.999995	0.012047	0.999996	0.0120514	1	0.00896737	0.999995	0.00896737	0.999995	0.00896794	0.999979	0.00902388	0.999952
0.526516	1	0.52637	1	0.452263	0.999995	0.451666	0.999995	0.45222	1	0.452682	0.999995	0.0120476	0.999996	0.012052	1	0.00896778	0.999995	0.00896778	0.999995	0.00896837	0.999979	0.00902431	0.999952
0.526517	1	0.526371	1	0.452264	0.999995	0.451667	0.999995	0.452221	1	0.452683	0.999995	0.0120481	0.999996	0.0120525	1	0.00896819	0.999995	0.00896819	0.999995	0.00896879	0.999979	0.00902474	0.999952
0.526518	1	0.526372	1	0.452265	0.999995	0.451668	0.999995	0.452222	1	0.452684	0.999995	0.0120487	0.999996	0.0120531	1	0.0089686	0.999995	0.0089686	0.999995	0.00896922	0.999979	0.00902517	0.999952
0.526519	1	0.526373	1	0.452266	0.999995	0.451669	0.999995	0.452223	1	0.452686	0.999995	0.0120492	0.999996	0.0120536	1	0.008969	0.999995	0.008969	0.999995	0.00896964	0.999979	0.0090256	0.999952
0.52652	1	0.526375	1	0.452267	0.999995	0.45167	0.999995	0.452224	1	0.452687	0.999995	0.0120498	0.999996	0.0120542	1	0.00896941	0.999995	0.00896941	0.999995	0.00897007	0.999979	0.00902603	0.999952
0.526521	1	0.526376	1	0.452268	0.999995	0.451671	0.999995	0.452226	1	0.452688	0.999995	0.0120503	0.999996	0.0120547	1	0.00896982	0.999995	0.00896982	0.999995	0.00897049	0.999979	0.00902647	0.999952
0.526522	1	0.526377	1	0.452269	0.999995	0.451673	0.999995	0.452227	1	0.452689	0.999995	0.0120508	0.999996	0.0120552	1	0.00897023	0.999995	0.00897023	0.999995	0.00897092	0.999979	0.0090269	0.999952
0.526523	1	0.526378	1	0.45227	0.999995	0.451674	0.999995	0.452228	1	0.45269	0.999995	0.0120514	0.999996	0.0120558	1	0.00897063	0.999995	0.00897063	0.999995	0.00897134	0.999979	0.00902733	0.999952
0.526524	1	0.526379	1	0.452272	0.999995	0.451675	0.999995	0.452229	1	0.452691	0.999995	0.0120519	0.999996	0.0120563	1	0.00897104	0.999995	0.00897104	0.999995	0.00897177	0.999979	0.00902776	0.999952
0.526525	1	0.52638	1	0.452273	0.999995	0.451676	0.999995	0.45223	1	0.452692	0.999995	0.0120525	0.999996	0.0120569	1	0.00897145	0.999995	0.00897145	0.999995	0.00897219	0.999979	0.00902819	0.999952
0.526526	1	0.526381	1	0.452274	0.999995	0.451677	0.999995	0.452231	1	0.452693	0.999995	0.012053	0.999996	0.0120574	1	0.00897186	0.999995	0.00897186	0.999995	0.00897262	0.999979	0.00902862	0.999952
0.526527	1	0.526382	1	0.452275	0.999995	0.451678	0.999995	0.452232	1	0.452694	0.999995	0.0120536	0.999996	0.012058	1	0.00897226	0.999995	0.00897226	0.999995	0.00897304	0.999979	0.00902905	0.999952
0.526528	1	0.526383	1	0.452276	0.999995	0.451679	0.999995	0.452233	1	0.452695	0.999995	0.0120541	0.999996	0.0120585	1	0.00897267	0.999995	0.00897267	0.999995	0.00897347	0.999979	0.00902948	0.999952
0.52653	1	0.526384	1	0.452277	0.999995	0.45168	0.999995	0.452234	1	0.452696	0.999995	0.0120547	0.999996	0.0120591	1	0.00897308	0.999995	0.00897308	0.999995	0.0089739	0.999979	0.00902991	0.999952
0.526531	1	0.526385	1	0.452278	0.999995	0.451681	0.999995	0.452235	1	0.452697	0.999995	0.0120552	0.999996	0.0120596	1	0.00897349	0.999995	0.00897349	0.999995	0.00897432	0.999979	0.00903034	0.999952
0.526532	1	0.526386	1	0.452279	0.999995	0.451682	0.999995	0.452236	1	0.452698	0.999995	0.0120558	0.999996	0.0120602	1	0.00897389	0.999995	0.00897389	0.999995	0.00897475	0.999979	0.00903077	0.999952
0.526533	1	0.526387	1	0.45228	0.999995	0.451683	0.999995	0.452237	1	0.4527	0.999995	0.0120563	0.999996	0.0120607	1	0.0089743	0.999995	0.0089743	0.999995	0.00897517	0.999979	0.0090312	0.999952
0.526534	1	0.526388	1	0.452281	0.999995	0.451684	0.999995	0.452238	1	0.452701	0.999995	0.0120568	0.999996	0.0120613	1	0.00897471	0.999995	0.00897471	0.999995	0.0089756	0.999979	0.00903164	0.999952
0.526535	1	0.526389	1	0.452282	0.999995	0.451685	0.999995	0.45224	1	0.452702	0.999995	0.0120574	0.999996	0.0120618	1	0.00897512	0.999995	0.00897512	0.999995	0.00897602	0.999979	0.00903207	0.999952
0.526536	1	0.52639	1	0.452283	0.999995	0.451686	0.999995	0.452241	1	0.452703	0.999995	0.0120579	0.999996	0.0120623	1	0.00897553	0.999995	0.00897553	0.999995	0.00897645	0.999979	0.0090325	0.999952
0.526537	1	0.526391	1	0.452284	0.999995	0.451687	0.999995	0.452242	1	0.452704	0.999995	0.0120585	0.999996	0.0120629	1	0.00897593	0.999995	0.00897593	0.999995	0.00897687	0.999979	0.00903293	0.999952
0.526538	1	0.526392	1	0.452285	0.999995	0.451688	0.999995	0.452243	1	0.452705	0.999995	0.012059	0.999996	0.0120634	1	0.00897634	0.999995	0.00897634	0.999995	0.0089773	0.999979	0.00903336	0.999952
0.526539	1	0.526393	1	0.452286	0.999995	0.451689	0.999995	0.452244	1	0.452706	0.999995	0.0120596	0.999996	0.012064	1	0.00897675	0.999995	0.00897675	0.999995	0.00897773	0.999979	0.00903379	0.999952
0.52654	1	0.526394	1	0.452287	0.999995	0.45169	0.999995	0.452245	1	0.452707	0.999995	0.0120601	0.999996	0.0120645	1	0.00897716	0.999995	0.00897716	0.999995	0.00897815	0.999979	0.00903422	0.999952
0.526541	1	0.526395	1	0.452288	0.999995	0.451691	0.999995	0.452246	1	0.452708	0.999995	0.0120607	0.999996	0.0120651	1	0.00897757	0.999995	0.00897757	0.999995	0.00897858	0.999979	0.00903466	0.999952
0.526542	1	0.526396	1	0.452289	0.999995	0.451692	0.999995	0.452247	1	0.452709	0.999995	0.0120612	0.999996	0.0120656	1	0.00897797	0.999995	0.00897797	0.999995	0.00897896	0.999974	0.00903509	0.999952
0.526543	1	0.526397	1	0.45229	0.999995	0.451693	0.999995	0.452248	1	0.45271	0.999995	0.0120618	0.999996	0.0120662	1	0.00897838	0.999995	0.00897838	0.999995	0.00897938	0.999974	0.00903552	0.999952
0.526544	1	0.526398	1	0.452291	0.999995	0.451694	0.999995	0.452249	1	0.452711	0.999995	0.0120623	0.999996	0.0120667	1	0.00897879	0.999995	0.00897879	0.999995	0.00897981	0.999974	0.00903595	0.999952
0.526545	1	0.526399	1	0.452292	0.999995	0.451695	0.999995	0.45225	1	0.452713	0.999995	0.0120629	0.999996	0.0120673	1	0.0089792	0.999995	0.0089792	0.999995	0.00898023	0.999974	0.00903638	0.999952
0.526546	1	0.526401	1	0.452293	0.999995	0.451696	0.999995	0.452251	1	0.452714	0.999995	0.0120634	0.999996	0.0120678	1	0.00897961	0.999995	0.00897961	0.999995	0.00898066	0.999974	0.00903681	0.999952
0.526547	1	0.526402	1	0.452294	0.999995	0.451697	0.999995	0.452253	1	0.452715	0.999995	0.0120639	0.999996	0.0120684	1	0.00898002	0.999995	0.00898002	0.999995	0.00898109	0.999974	0.00903724	0.999952
0.526548	1	0.526403	1	0.452295	0.999995	0.451698	0.999995	0.452254	1	0.452716	0.999995	0.0120645	0.999996	0.0120689	1	0.00898042	0.999995	0.00898042	0.999995	0.00898151	0.999974	0.00903768	0.999952
0.526549	1	0.526404	1	0.452296	0.999995	0.451699	0.999995	0.452255	1	0.452717	0.999995	0.012065	0.999996	0.0120694	1	0.00898083	0.999995	0.00898083	0.999995	0.00898194	0.999974	0.00903811	0.999952
0.52655	1	0.526405	1	0.452297	0.999995	0.4517	0.999995	0.452256	1	0.452718	0.999995	0.0120656	0.999996	0.01207	1	0.00898124	0.999995	0.00898124	0.999995	0.00898236	0.999974	0.00903854	0.999952
0.526551	1	0.526406	1	0.452298	0.999995	0.451701	0.999995	0.452257	1	0.452719	0.999995	0.0120661	0.999996	0.0120705	1	0.00898165	0.999995	0.00898165	0.999995	0.00898279	0.999974	0.00903897	0.999952
0.526552	1	0.526407	1	0.452299	0.999995	0.451702	0.999995	0.452258	1	0.45272	0.999995	0.0120667	0.999996	0.0120711	1	0.00898206	0.999995	0.00898206	0.999995	0.00898322	0.999974	0.0090394	0.999952
0.526553	1	0.526408	1	0.452301	0.999995	0.451704	0.999995	0.452259	1	0.452721	0.999995	0.0120672	0.999996	0.0120716	1	0.00898247	0.999995	0.00898247	0.999995	0.00898364	0.999974	0.00903984	0.999952
0.526555	1	0.526409	1	0.452302	0.999995	0.451705	0.999995	0.45226	1	0.452722	0.999995	0.0120678	0.999996	0.0120722	1	0.00898288	0.999995	0.00898288	0.999995	0.00898407	0.999974	0.00904027	0.999952
0.526556	1	0.52641	1	0.452303	0.999995	0.451706	0.999995	0.452261	1	0.452723	0.999995	0.0120683	0.999996	0.0120727	1	0.00898328	0.999995	0.00898328	0.999995	0.0089845	0.999974	0.0090407	0.999952
0.526557	1	0.526411	1	0.452304	0.999995	0.451707	0.999995	0.452262	1	0.452724	0.999995	0.0120689	0.999996	0.0120733	1	0.00898369	0.999995	0.00898369	0.999995	0.00898492	0.999974	0.00904113	0.999952
0.526558	1	0.526412	1	0.452305	0.999995	0.451708	0.999995	0.452263	1	0.452726	0.999995	0.0120694	0.999996	0.0120738	1	0.0089841	0.999995	0.0089841	0.999995	0.00898535	0.999974	0.00904156	0.999952
0.526559	1	0.526413	1	0.452306	0.999995	0.451709	0.999995	0.452264	1	0.452727	0.999995	0.01207	0.999996	0.0120744	1	0.00898451	0.999995	0.00898451	0.999995	0.00898577	0.999974	0.009042	0.999952
0.52656	1	0.526414	1	0.452307	0.999995	0.45171	0.999995	0.452265	1	0.452728	0.999995	0.0120705	0.999996	0.0120749	1	0.00898492	0.999995	0.00898492	0.999995	0.0089862	0.999974	0.00904243	0.999952
0.526561	1	0.526415	1	0.452308	0.999995	0.451711	0.999995	0.452267	1	0.452729	0.999995	0.012071	0.999996	0.0120755	1	0.00898533	0.999995	0.00898533	0.999995	0.00898663	0.999974	0.00904286	0.999952
0.526562	1	0.526416	1	0.452309	0.999995	0.451712	0.999995	0.452268	1	0.45273	0.999995	0.0120716	0.999996	0.012076	1	0.00898574	0.999995	0.00898574	0.999995	0.00898705	0.999974	0.00904329	0.999952
0.526563	1	0.526417	1	0.45231	0.999995	0.451713	0.999995	0.452269	1	0.452731	0.999995	0.0120721	0.999996	0.0120766	1	0.00898615	0.999995	0.00898615	0.999995	0.00898748	0.999974	0.00904372	0.999952
0.526564	1	0.526418	1	0.452311	0.999995	0.451714	0.999995	0.45227	1	0.452732	0.999995	0.0120727	0.999996	0.0120771	1	0.00898656	0.999995	0.00898656	0.999995	0.00898791	0.999974	0.00904416	0.999952
0.526565	1	0.526419	1	0.452312	0.999995	0.451715	0.999995	0.452271	1	0.452733	0.999995	0.0120732	0.999996	0.0120777	1	0.00898696	0.999995	0.00898696	0.999995	0.00898833	0.999974	0.00904459	0.999952
0.526566	1	0.52642	1	0.452313	0.999995	0.451716	0.999995	0.452272	1	0.452734	0.999995	0.0120738	0.999996	0.0120782	1	0.00898737	0.999995	0.00898737	0.999995	0.00898876	0.999974	0.00904502	0.999952
0.526567	1	0.526421	1	0.452314	0.999995	0.451717	0.999995	0.452273	1	0.452735	0.999995	0.0120743	0.999996	0.0120787	1	0.00898778	0.999995	0.00898778	0.999995	0.00898919	0.999974	0.00904545	0.999952
0.526568	1	0.526422	1	0.452315	0.999995	0.451718	0.999995	0.452274	1	0.452736	0.999995	0.0120749	0.999996	0.0120793	1	0.00898819	0.999995	0.00898819	0.999995	0.00898962	0.999974	0.00904589	0.999952
0.526569	1	0.526423	1	0.452316	0.999995	0.451719	0.999995	0.452275	1	0.452737	0.999995	0.0120754	0.999996	0.0120798	1	0.0089886	0.999995	0.0089886	0.999995	0.00899004	0.999974	0.00904632	0.999952
0.52657	1	0.526424	1	0.452317	0.999995	0.45172	0.999995	0.452276	1	0.452739	0.999995	0.012076	0.999996	0.0120804	1	0.00898901	0.999995	0.00898901	0.999995	0.00899047	0.999974	0.00904675	0.999952
0.526571	1	0.526425	1	0.452318	0.999995	0.451721	0.999995	0.452277	1	0.45274	0.999995	0.0120765	0.999996	0.0120809	1	0.00898942	0.999995	0.00898942	0.999995	0.0089909	0.999974	0.00904718	0.999952
0.526572	1	0.526427	1	0.452319	0.999995	0.451722	0.999995	0.452278	1	0.452741	0.999995	0.0120771	0.999996	0.0120815	1	0.00898983	0.999995	0.00898983	0.999995	0.00899132	0.999974	0.00904762	0.999952
0.526573	1	0.526428	1	0.45232	0.999995	0.451723	0.999995	0.45228	1	0.452742	0.999995	0.0120776	0.999996	0.012082	1	0.00899024	0.999995	0.00899024	0.999995	0.00899175	0.999974	0.00904805	0.999952
0.526574	1	0.526429	1	0.452321	0.999995	0.451724	0.999995	0.452281	1	0.452743	0.999995	0.0120782	0.999996	0.0120826	1	0.00899065	0.999995	0.00899065	0.999995	0.00899218	0.999974	0.00904848	0.999952
0.526575	1	0.52643	1	0.452322	0.999995	0.451725	0.999995	0.452282	1	0.452744	0.999995	0.0120787	0.999996	0.0120831	1	0.00899106	0.999995	0.00899106	0.999995	0.0089926	0.999974	0.00904892	0.999952
0.526576	1	0.526431	1	0.452323	0.999995	0.451726	0.999995	0.452283	1	0.452745	0.999995	0.0120793	0.999996	0.0120837	1	0.00899147	0.999995	0.00899147	0.999995	0.00899303	0.999974	0.00904935	0.999952
0.526577	1	0.526432	1	0.452324	0.999995	0.451727	0.999995	0.452284	1	0.452746	0.999995	0.0120798	0.999996	0.0120842	1	0.00899187	0.999995	0.00899187	0.999995	0.00899346	0.999974	0.00904978	0.999952
0.526578	1	0.526433	1	0.452325	0.999995	0.451728	0.999995	0.452285	1	0.452747	0.999995	0.0120804	0.999996	0.0120848	1	0.00899228	0.999995	0.00899228	0.999995	0.00899389	0.999974	0.00905021	0.999952
0.526579	1	0.526434	1	0.452326	0.999995	0.451729	0.999995	0.452286	1	0.452748	0.999995	0.0120809	0.999996	0.0120853	1	0.00899269	0.999995	0.00899269	0.999995	0.00899431	0.999974	0.00905065	0.999952
0.526581	1	0.526435	1	0.452327	0.999995	0.45173	0.999995	0.452287	1	0.452749	0.999995	0.0120814	0.999996	0.0120859	1	0.0089931	0.999995	0.0089931	0.999995	0.00899474	0.999974	0.00905108	0.999952
0.526582	1	0.526436	1	0.452328	0.999995	0.451731	0.999995	0.452288	1	0.45275	0.999995	0.012082	0.999996	0.0120864	1	0.00899351	0.999995	0.00899351	0.999995	0.00899517	0.999974	0.00905151	0.999952
0.526583	1	0.526437	1	0.45233	0.999995	0.451732	0.999995	0.452289	1	0.452752	0.999995	0.0120825	0.999996	0.012087	1	0.00899392	0.999995	0.00899392	0.999995	0.0089956	0.999974	0.00905195	0.999952
0.526584	1	0.526438	1	0.452331	0.999995	0.451733	0.999995	0.45229	1	0.452753	0.999995	0.0120831	0.999996	0.0120875	1	0.00899433	0.999995	0.00899433	0.999995	0.00899602	0.999974	0.00905238	0.999952
0.526585	1	0.526439	1	0.452332	0.999995	0.451735	0.999995	0.452291	1	0.452754	0.999995	0.0120836	0.999996	0.0120881	1	0.00899474	0.999995	0.00899474	0.999995	0.00899645	0.999974	0.00905281	0.999952
0.526586	1	0.52644	1	0.452333	0.999995	0.451736	0.999995	0.452292	1	0.452755	0.999995	0.0120842	0.999996	0.0120886	1	0.00899515	0.999995	0.00899515	0.999995	0.00899688	0.999974	0.00905325	0.999952
0.526587	1	0.526441	1	0.452334	0.999995	0.451737	0.999995	0.452294	1	0.452756	0.999995	0.0120847	0.999996	0.0120892	1	0.00899556	0.999995	0.00899556	0.999995	0.00899731	0.999974	0.00905368	0.999952
0.526588	1	0.526442	1	0.452335	0.999995	0.451738	0.999995	0.452295	1	0.452757	0.999995	0.0120853	0.999996	0.0120897	1	0.00899597	0.999995	0.00899597	0.999995	0.00899773	0.999974	0.00905411	0.999952
0.526589	1	0.526443	1	0.452336	0.999995	0.451739	0.999995	0.452296	1	0.452758	0.999995	0.0120858	0.999996	0.0120903	1	0.00899638	0.999995	0.00899638	0.999995	0.00899816	0.999974	0.00905455	0.999952
0.52659	1	0.526444	1	0.452337	0.999995	0.45174	0.999995	0.452297	1	0.452759	0.999995	0.0120864	0.999996	0.0120908	1	0.00899679	0.999995	0.00899679	0.999995	0.00899859	0.999974	0.00905498	0.999952
0.526591	1	0.526445	1	0.452338	0.999995	0.451741	0.999995	0.452298	1	0.45276	0.999995	0.0120869	0.999996	0.0120914	1	0.0089972	0.999995	0.0089972	0.999995	0.00899902	0.999974	0.00905536	0.999947
0.526592	1	0.526446	1	0.452339	0.999995	0.451742	0.999995	0.452299	1	0.452761	0.999995	0.0120875	0.999996	0.0120919	1	0.00899761	0.999995	0.00899761	0.999995	0.00899944	0.999974	0.0090558	0.999947
0.526593	1	0.526447	1	0.45234	0.999995	0.451743	0.999995	0.4523	1	0.452762	0.999995	0.012088	0.999996	0.0120925	1	0.00899802	0.999995	0.00899802	0.999995	0.00899987	0.999974	0.00905623	0.999947
0.526594	1	0.526448	1	0.452341	0.999995	0.451744	0.999995	0.452301	1	0.452763	0.999995	0.0120886	0.999996	0.012093	1	0.00899843	0.999995	0.00899843	0.999995	0.0090003	0.999974	0.00905666	0.999947
0.526595	1	0.526449	1	0.452342	0.999995	0.451745	0.999995	0.452302	1	0.452765	0.999995	0.0120891	0.999996	0.0120936	1	0.00899884	0.999995	0.00899884	0.999995	0.00900073	0.999974	0.0090571	0.999947
0.526596	1	0.52645	1	0.452343	0.999995	0.451746	0.999995	0.452303	1	0.452766	0.999995	0.0120897	0.999996	0.0120941	1	0.00899925	0.999995	0.00899925	0.999995	0.00900116	0.999974	0.00905753	0.999947
0.526597	1	0.526452	1	0.452344	0.999995	0.451747	0.999995	0.452304	1	0.452767	0.999995	0.0120902	0.999996	0.0120947	1	0.00899966	0.999995	0.00899966	0.999995	0.00900158	0.999974	0.00905797	0.999947
0.526598	1	0.526453	1	0.452345	0.999995	0.451748	0.999995	0.452305	1	0.452768	0.999995	0.0120908	0.999996	0.0120952	1	0.00900007	0.999995	0.00900007	0.999995	0.00900201	0.999974	0.0090584	0.999947
0.526599	1	0.526454	1	0.452346	0.999995	0.451749	0.999995	0.452307	1	0.452769	0.999995	0.0120913	0.999996	0.0120957	1	0.00900048	0.999995	0.00900048	0.999995	0.00900244	0.999974	0.00905883	0.999947
0.5266	1	0.526455	1	0.452347	0.999995	0.45175	0.999995	0.452308	1	0.45277	0.999995	0.0120919	0.999996	0.0120963	1	0.00900089	0.999995	0.00900089	0.999995	0.00900287	0.999974	0.00905927	0.999947
0.526601	1	0.526456	1	0.452348	0.999995	0.451751	0.999995	0.452309	1	0.452771	0.999995	0.0120924	0.999996	0.0120968	1	0.0090013	0.999995	0.0090013	0.999995	0.0090033	0.999974	0.0090597	0.999947
0.526602	1	0.526457	1	0.452349	0.999995	0.451752	0.999995	0.45231	1	0.452772	0.999995	0.012093	0.999996	0.0120974	1	0.00900171	0.999995	0.00900171	0.999995	0.00900372	0.999974	0.00906013	0.999947
0.526603	1	0.526458	1	0.45235	0.999995	0.451753	0.999995	0.452311	1	0.452773	0.999995	0.0120935	0.999996	0.0120979	1	0.00900212	0.999995	0.00900212	0.999995	0.00900415	0.999974	0.00906057	0.999947
0.526604	1	0.526459	1	0.452351	0.999995	0.451754	0.999995	0.452312	1	0.452774	0.999995	0.0120941	0.999996	0.0120985	1	0.00900253	0.999995	0.00900253	0.999995	0.00900458	0.999974	0.009061	0.999947
0.526606	1	0.52646	1	0.452352	0.999995	0.451755	0.999995	0.452313	1	0.452775	0.999995	0.0120946	0.999996	0.012099	1	0.00900294	0.999995	0.00900294	0.999995	0.00900501	0.999974	0.00906144	0.999947
0.526607	1	0.526461	1	0.452353	0.999995	0.451756	0.999995	0.452314	1	0.452777	0.999995	0.0120952	0.999996	0.0120996	1	0.00900335	0.999995	0.00900335	0.999995	0.00900544	0.999974	0.00906187	0.999947
0.526608	1	0.526462	1	0.452354	0.999995	0.451757	0.999995	0.452315	1	0.452778	0.999995	0.0120957	0.999996	0.0121001	1	0.00900376	0.999995	0.00900376	0.999995	0.00900587	0.999974	0.0090623	0.999947
0.526609	1	0.526463	1	0.452355	0.999995	0.451758	0.999995	0.452316	1	0.452779	0.999995	0.0120963	0.999996	0.0121007	1	0.00900418	0.999995	0.00900418	0.999995	0.00900629	0.999974	0.00906274	0.999947
0.52661	1	0.526464	1	0.452356	0.999995	0.451759	0.999995	0.452317	1	0.45278	0.999995	0.0120968	0.999996	0.0121012	1	0.00900459	0.999995	0.00900459	0.999995	0.00900672	0.999974	0.00906317	0.999947
0.526611	1	0.526465	1	0.452357	0.999995	0.45176	0.999995	0.452318	1	0.452781	0.999995	0.0120974	0.999996	0.0121018	1	0.009005	0.999995	0.009005	0.999995	0.00900715	0.999974	0.00906361	0.999947
0.526612	1	0.526466	1	0.452359	0.999995	0.451761	0.999995	0.45232	1	0.452782	0.999995	0.0120979	0.999996	0.0121023	1	0.00900541	0.999995	0.00900541	0.999995	0.00900758	0.999974	0.00906404	0.999947
0.526613	1	0.526467	1	0.45236	0.999995	0.451762	0.999995	0.452321	1	0.452783	0.999995	0.0120985	0.999996	0.0121029	1	0.00900582	0.999995	0.00900582	0.999995	0.00900801	0.999974	0.00906448	0.999947
0.526614	1	0.526468	1	0.452361	0.999995	0.451763	0.999995	0.452322	1	0.452784	0.999995	0.012099	0.999996	0.0121034	1	0.00900623	0.999995	0.00900623	0.999995	0.00900844	0.999974	0.00906491	0.999947
0.526615	1	0.526469	1	0.452362	0.999995	0.451764	0.999995	0.452323	1	0.452785	0.999995	0.0120996	0.999996	0.012104	1	0.00900664	0.999995	0.00900664	0.999995	0.00900887	0.999974	0.00906534	0.999947
0.526616	1	0.52647	1	0.452363	0.999995	0.451766	0.999995	0.452324	1	0.452786	0.999995	0.0121001	0.999996	0.0121045	1	0.00900705	0.999995	0.00900705	0.999995	0.00900929	0.999974	0.00906578	0.999947
0.526617	1	0.526471	1	0.452364	0.999995	0.451767	0.999995	0.452325	1	0.452787	0.999995	0.0121007	0.999996	0.0121051	1	0.00900746	0.999995	0.00900746	0.999995	0.00900972	0.999974	0.00906621	0.999947
0.526618	1	0.526472	1	0.452365	0.999995	0.451768	0.999995	0.452326	1	0.452788	0.999995	0.0121012	0.999996	0.0121056	1	0.00900787	0.999995	0.00900787	0.999995	0.00901015	0.999974	0.00906665	0.999947
0.526619	1	0.526473	1	0.452366	0.999995	0.451769	0.999995	0.452327	1	0.45279	0.999995	0.0121018	0.999996	0.0121062	1	0.00900828	0.999995	0.00900828	0.999995	0.00901058	0.999974	0.00906708	0.999947
0.52662	1	0.526474	1	0.452367	0.999995	0.45177	0.999995	0.452328	1	0.452791	0.999995	0.0121023	0.999996	0.0121067	1	0.00900869	0.999995	0.00900869	0.999995	0.00901101	0.999974	0.00906752	0.999947
0.526621	1	0.526475	1	0.452368	0.999995	0.451771	0.999995	0.452329	1	0.452792	0.999995	0.0121029	0.999996	0.0121073	1	0.00900911	0.999995	0.00900911	0.999995	0.00901144	0.999974	0.00906795	0.999947
0.526622	1	0.526476	1	0.452369	0.999995	0.451772	0.999995	0.45233	1	0.452793	0.999995	0.0121034	0.999996	0.0121078	1	0.00900952	0.999995	0.00900952	0.999995	0.00901187	0.999974	0.00906839	0.999947
0.526623	1	0.526478	1	0.45237	0.999995	0.451773	0.999995	0.452331	1	0.452794	0.999995	0.012104	0.999996	0.0121084	1	0.00900993	0.999995	0.00900993	0.999995	0.0090123	0.999974	0.00906882	0.999947
0.526624	1	0.526479	1	0.452371	0.999995	0.451774	0.999995	0.452332	1	0.452795	0.999995	0.0121045	0.999996	0.0121089	1	0.00901034	0.999995	0.00901034	0.999995	0.00901273	0.999974	0.00906925	0.999947
0.526625	1	0.52648	1	0.452372	0.999995	0.451775	0.999995	0.452334	1	0.452796	0.999995	0.0121051	0.999996	0.0121095	1	0.00901075	0.999995	0.00901075	0.999995	0.00901316	0.999974	0.00906969	0.999947
0.526626	1	0.526481	1	0.452373	0.999995	0.451776	0.999995	0.452335	1	0.452797	0.999995	0.0121056	0.999996	0.01211	1	0.00901116	0.999995	0.00901116	0.999995	0.00901358	0.999974	0.00907012	0.999947
0.526627	1	0.526482	1	0.452374	0.999995	0.451777	0.999995	0.452336	1	0.452798	0.999995	0.0121062	0.999996	0.0121106	1	0.00901157	0.999995	0.00901157	0.999995	0.00901401	0.999974	0.00907056	0.999947
0.526628	1	0.526483	1	0.452375	0.999995	0.451778	0.999995	0.452337	1	0.452799	0.999995	0.0121067	0.999996	0.0121111	1	0.00901198	0.999995	0.00901198	0.999995	0.00901444	0.999974	0.00907099	0.999947
0.526629	1	0.526484	1	0.452376	0.999995	0.451779	0.999995	0.452338	1	0.4528	0.999995	0.0121073	0.999996	0.0121117	1	0.00901239	0.999995	0.00901239	0.999995	0.00901487	0.999974	0.00907143	0.999947
0.52663	1	0.526485	1	0.452377	0.999995	0.45178	0.999995	0.452339	1	0.452801	0.999995	0.0121078	0.999996	0.0121122	1	0.00901281	0.999995	0.00901281	0.999995	0.0090153	0.999974	0.00907186	0.999947
0.526632	1	0.526486	1	0.452378	0.999995	0.451781	0.999995	0.45234	1	0.452803	0.999995	0.0121084	0.999996	0.0121128	1	0.00901322	0.999995	0.00901322	0.999995	0.00901573	0.999974	0.0090723	0.999947
0.526633	1	0.526487	1	0.452379	0.999995	0.451782	0.999995	0.452341	1	0.452804	0.999995	0.0121089	0.999996	0.0121133	1	0.00901363	0.999995	0.00901363	0.999995	0.00901616	0.999974	0.00907273	0.999947
0.526634	1	0.526488	1	0.45238	0.999995	0.451783	0.999995	0.452342	1	0.452805	0.999995	0.0121095	0.999996	0.0121139	1	0.00901404	0.999995	0.00901404	0.999995	0.00901659	0.999974	0.00907317	0.999947
0.526635	1	0.526489	1	0.452381	0.999995	0.451784	0.999995	0.452343	1	0.452806	0.999995	0.01211	0.999996	0.0121144	1	0.00901445	0.999995	0.00901445	0.999995	0.00901702	0.999974	0.0090736	0.999947
0.526636	1	0.52649	1	0.452382	0.999995	0.451785	0.999995	0.452344	1	0.452807	0.999995	0.0121106	0.999996	0.012115	1	0.00901486	0.999995	0.00901486	0.999995	0.00901745	0.999974	0.00907404	0.999947
0.526637	1	0.526491	1	0.452383	0.999995	0.451786	0.999995	0.452345	1	0.452808	0.999995	0.0121111	0.999996	0.0121156	1	0.00901527	0.999995	0.00901527	0.999995	0.00901788	0.999974	0.00907448	0.999947
0.526638	1	0.526492	1	0.452384	0.999995	0.451787	0.999995	0.452347	1	0.452809	0.999995	0.0121117	0.999996	0.0121161	1	0.00901569	0.999995	0.00901569	0.999995	0.00901831	0.999974	0.00907491	0.999947
0.526639	1	0.526493	1	0.452385	0.999995	0.451788	0.999995	0.452348	1	0.45281	0.999995	0.0121122	0.999996	0.0121167	1	0.0090161	0.999995	0.0090161	0.999995	0.00901874	0.999974	0.00907535	0.999947
0.52664	1	0.526494	1	0.452387	0.999995	0.451789	0.999995	0.452349	1	0.452811	0.999995	0.0121128	0.999996	0.0121172	1	0.00901651	0.999995	0.00901651	0.999995	0.00901917	0.999974	0.00907578	0.999947
0.526641	1	0.526495	1	0.452388	0.999995	0.45179	0.999995	0.45235	1	0.452812	0.999995	0.0121133	0.999996	0.0121178	1	0.00901692	0.999995	0.00901692	0.999995	0.0090196	0.999974	0.00907622	0.999947
0.526642	1	0.526496	1	0.452389	0.999995	0.451791	0.999995	0.452351	1	0.452813	0.999995	0.0121139	0.999996	0.0121183	1	0.00901733	0.999995	0.00901733	0.999995	0.00902003	0.999974	0.00907665	0.999947
0.526643	1	0.526497	1	0.45239	0.999995	0.451792	0.999995	0.452352	1	0.452814	0.999995	0.0121144	0.999996	0.0121189	1	0.00901775	0.999995	0.00901775	0.999995	0.00902046	0.999974	0.00907709	0.999947
0.526644	1	0.526498	1	0.452391	0.999995	0.451793	0.999995	0.452353	1	0.452816	0.999995	0.012115	0.999996	0.0121194	1	0.00901816	0.999995	0.00901816	0.999995	0.00902089	0.999974	0.00907752	0.999947
0.526645	1	0.526499	1	0.452392	0.999995	0.451794	0.999995	0.452354	1	0.452817	0.999995	0.0121155	0.999996	0.01212	1	0.00901857	0.999995	0.00901857	0.999995	0.00902132	0.999974	0.00907796	0.999947
0.526646	1	0.5265	1	0.452393	0.999995	0.451795	0.999995	0.452355	1	0.452818	0.999995	0.0121161	0.999996	0.0121205	1	0.00901898	0.999995	0.00901898	0.999995	0.00902175	0.999974	0.00907839	0.999947
0.526647	1	0.526501	1	0.452394	0.999995	0.451797	0.999995	0.452356	1	0.452819	0.999995	0.0121166	0.999996	0.0121211	1	0.00901939	0.999995	0.00901939	0.999995	0.00902218	0.999974	0.00907883	0.999947
0.526648	1	0.526502	1	0.452395	0.999995	0.451798	0.999995	0.452357	1	0.45282	0.999995	0.0121172	0.999996	0.0121216	1	0.0090198	0.999995	0.0090198	0.999995	0.00902261	0.999974	0.00907927	0.999947
0.526649	1	0.526504	1	0.452396	0.999995	0.451799	0.999995	0.452358	1	0.452821	0.999995	0.0121177	0.999996	0.0121222	1	0.00902022	0.999995	0.00902022	0.999995	0.00902304	0.999974	0.0090797	0.999947
0.52665	1	0.526505	1	0.452397	0.999995	0.4518	0.999995	0.45236	1	0.452822	0.999995	0.0121183	0.999996	0.0121227	1	0.00902063	0.999995	0.00902063	0.999995	0.00902347	0.999974	0.00908014	0.999947
0.526651	1	0.526506	1	0.452398	0.999995	0.451801	0.999995	0.452361	1	0.452823	0.999995	0.0121188	0.999996	0.0121233	1	0.00902104	0.999995	0.00902104	0.999995	0.0090239	0.999974	0.00908057	0.999947
0.526652	1	0.526507	1	0.452399	0.999995	0.451802	0.999995	0.452362	1	0.452824	0.999995	0.0121194	0.999996	0.0121238	1	0.00902145	0.999995	0.00902145	0.999995	0.00902433	0.999974	0.00908101	0.999947
0.526653	1	0.526508	1	0.4524	0.999995	0.451803	0.999995	0.452363	1	0.452825	0.999995	0.0121199	0.999996	0.0121244	1	0.00902187	0.999995	0.00902187	0.999995	0.00902476	0.999974	0.00908144	0.999947
0.526654	1	0.526509	1	0.452401	0.999995	0.451804	0.999995	0.452364	1	0.452826	0.999995	0.0121205	0.999996	0.0121249	1	0.00902228	0.999995	0.00902228	0.999995	0.00902519	0.999974	0.00908188	0.999947
0.526655	1	0.52651	1	0.452402	0.999995	0.451805	0.999995	0.452365	1	0.452827	0.999995	0.012121	0.999996	0.0121255	1	0.00902269	0.999995	0.00902269	0.999995	0.00902562	0.999974	0.00908232	0.999947
0.526657	1	0.526511	1	0.452403	0.999995	0.451806	0.999995	0.452366	1	0.452829	0.999995	0.0121216	0.999996	0.012126	1	0.0090231	0.999995	0.0090231	0.999995	0.00902605	0.999974	0.00908275	0.999947
0.526658	1	0.526512	1	0.452404	0.999995	0.451807	0.999995	0.452367	1	0.45283	0.999995	0.0121221	0.999996	0.0121266	1	0.00902351	0.999995	0.00902351	0.999995	0.00902648	0.999974	0.00908319	0.999947
0.526659	1	0.526513	1	0.452405	0.999995	0.451808	0.999995	0.452368	1	0.452831	0.999995	0.0121227	0.999996	0.0121271	1	0.00902393	0.999995	0.00902393	0.999995	0.00902691	0.999974	0.00908362	0.999947
0.52666	1	0.526514	1	0.452406	0.999995	0.451809	0.999995	0.452369	1	0.452832	0.999995	0.0121232	0.999996	0.0121277	1	0.00902434	0.999995	0.00902434	0.999995	0.00902734	0.999974	0.00908406	0.999947
0.526661	1	0.526515	1	0.452407	0.999995	0.45181	0.999995	0.45237	1	0.452833	0.999995	0.0121238	0.999996	0.0121282	1	0.00902475	0.999995	0.00902475	0.999995	0.00902777	0.999974	0.0090845	0.999947
0.526662	1	0.526516	1	0.452408	0.999995	0.451811	0.999995	0.452371	1	0.452834	0.999995	0.0121243	0.999996	0.0121288	1	0.00902516	0.999995	0.00902516	0.999995	0.0090282	0.999974	0.00908493	0.999947
0.526663	1	0.526517	1	0.452409	0.999995	0.451812	0.999995	0.452372	1	0.452835	0.999995	0.0121249	0.999996	0.0121293	1	0.00902558	0.999995	0.00902558	0.999995	0.00902863	0.999974	0.00908537	0.999947
0.526664	1	0.526518	1	0.45241	0.999995	0.451813	0.999995	0.452374	1	0.452836	0.999995	0.0121254	0.999996	0.0121299	1	0.00902599	0.999995	0.00902599	0.999995	0.00902906	0.999974	0.00908581	0.999947
0.526665	1	0.526519	1	0.452411	0.999995	0.451814	0.999995	0.452375	1	0.452837	0.999995	0.012126	0.999996	0.0121304	1	0.0090264	0.999995	0.0090264	0.999995	0.00902949	0.999974	0.00908624	0.999947
0.526666	1	0.52652	1	0.452412	0.999995	0.451815	0.999995	0.452376	1	0.452838	0.999995	0.0121265	0.999996	0.012131	1	0.00902681	0.999995	0.00902681	0.999995	0.00902992	0.999974	0.00908663	0.999942
0.526667	1	0.526521	1	0.452413	0.999995	0.451816	0.999995	0.452377	1	0.452839	0.999995	0.0121271	0.999996	0.0121315	1	0.00902723	0.999995	0.00902723	0.999995	0.00903035	0.999974	0.00908707	0.999942
0.526668	1	0.526522	1	0.452415	0.999995	0.451817	0.999995	0.452378	1	0.45284	0.999995	0.0121276	0.999996	0.0121321	1	0.00902764	0.999995	0.00902764	0.999995	0.00903078	0.999974	0.0090875	0.999942
0.526669	1	0.526523	1	0.452416	0.999995	0.451818	0.999995	0.452379	1	0.452842	0.999995	0.0121282	0.999996	0.0121327	1	0.00902805	0.999995	0.00902805	0.999995	0.00903121	0.999974	0.00908794	0.999942
0.52667	1	0.526524	1	0.452417	0.999995	0.451819	0.999995	0.45238	1	0.452843	0.999995	0.0121287	0.999996	0.0121332	1	0.00902847	0.999995	0.00902847	0.999995	0.00903165	0.999974	0.00908838	0.999942
0.526671	1	0.526525	1	0.452418	0.999995	0.45182	0.999995	0.452381	1	0.452844	0.999995	0.0121293	0.999996	0.0121338	1	0.00902888	0.999995	0.00902888	0.999995	0.00903208	0.999974	0.00908881	0.999942
0.526672	1	0.526526	1	0.452419	0.999995	0.451821	0.999995	0.452382	1	0.452845	0.999995	0.0121299	0.999996	0.0121343	1	0.00902929	0.999995	0.00902929	0.999995	0.00903251	0.999974	0.00908925	0.999942
0.526673	1	0.526527	1	0.45242	0.999995	0.451822	0.999995	0.452383	1	0.452846	0.999995	0.0121304	0.999996	0.0121349	1	0.0090297	0.999995	0.0090297	0.999995	0.00903294	0.999974	0.00908969	0.999942
0.526674	1	0.526528	1	0.452421	0.999995	0.451823	0.999995	0.452384	1	0.452847	0.999995	0.012131	0.999996	0.0121354	1	0.00903012	0.999995	0.00903012	0.999995	0.00903337	0.999974	0.00909012	0.999942
0.526675	1	0.52653	1	0.452422	0.999995	0.451824	0.999995	0.452385	1	0.452848	0.999995	0.0121315	0.999996	0.012136	1	0.00903053	0.999995	0.00903053	0.999995	0.0090338	0.999974	0.00909056	0.999942
0.526676	1	0.526531	1	0.452423	0.999995	0.451825	0.999995	0.452387	1	0.452849	0.999995	0.0121321	0.999996	0.0121365	1	0.00903094	0.999995	0.00903094	0.999995	0.00903423	0.999974	0.009091	0.999942
0.526677	1	0.526532	1	0.452424	0.999995	0.451827	0.999995	0.452388	1	0.45285	0.999995	0.0121326	0.999996	0.0121371	1	0.00903136	0.999995	0.00903136	0.999995	0.00903466	0.999974	0.00909143	0.999942
0.526678	1	0.526533	1	0.452425	0.999995	0.451828	0.999995	0.452389	1	0.452851	0.999995	0.0121332	0.999996	0.0121376	1	0.00903177	0.999995	0.00903177	0.999995	0.00903509	0.999974	0.00909187	0.999942
0.526679	1	0.526534	1	0.452426	0.999995	0.451829	0.999995	0.45239	1	0.452852	0.999995	0.0121337	0.999996	0.0121382	1	0.00903218	0.999995	0.00903218	0.999995	0.00903553	0.999974	0.00909231	0.999942
0.52668	1	0.526535	1	0.452427	0.999995	0.45183	0.999995	0.452391	1	0.452853	0.999995	0.0121343	0.999996	0.0121387	1	0.0090326	0.999995	0.0090326	0.999995	0.00903596	0.999974	0.00909274	0.999942
0.526681	1	0.526536	1	0.452428	0.999995	0.451831	0.999995	0.452392	1	0.452855	0.999995	0.0121348	0.999996	0.0121393	1	0.00903301	0.999995	0.00903301	0.999995	0.00903639	0.999974	0.00909318	0.999942
0.526683	1	0.526537	1	0.452429	0.999995	0.451832	0.999995	0.452393	1	0.452856	0.999995	0.0121354	0.999996	0.0121398	1	0.00903342	0.999995	0.00903342	0.999995	0.00903682	0.999974	0.00909362	0.999942
0.526684	1	0.526538	1	0.45243	0.999995	0.451833	0.999995	0.452394	1	0.452857	0.999995	0.0121359	0.999996	0.0121404	1	0.00903383	0.999995	0.00903383	0.999995	0.00903725	0.999974	0.00909406	0.999942
0.526685	1	0.526539	1	0.452431	0.999995	0.451834	0.999995	0.452395	1	0.452858	0.999995	0.0121365	0.999996	0.0121409	1	0.00903425	0.999995	0.00903425	0.999995	0.00903768	0.999974	0.00909449	0.999942
0.526686	1	0.52654	1	0.452432	0.999995	0.451835	0.999995	0.452396	1	0.452859	0.999995	0.012137	0.999996	0.0121415	1	0.00903466	0.999995	0.00903466	0.999995	0.00903811	0.999974	0.00909493	0.999942
0.526687	1	0.526541	1	0.452433	0.999995	0.451836	0.999995	0.452397	1	0.45286	0.999995	0.0121376	0.999996	0.0121421	1	0.00903507	0.999995	0.00903507	0.999995	0.00903855	0.999974	0.00909537	0.999942
0.526688	1	0.526542	1	0.452434	0.999995	0.451837	0.999995	0.452398	1	0.452861	0.999995	0.0121381	0.999992	0.0121426	1	0.00903549	0.999995	0.00903549	0.999995	0.00903898	0.999974	0.0090958	0.999942
0.526689	1	0.526543	1	0.452435	0.999995	0.451838	0.999995	0.4524	1	0.452862	0.999995	0.0121386	0.999992	0.0121432	1	0.0090359	0.999995	0.0090359	0.999995	0.00903941	0.999974	0.00909624	0.999942
0.52669	1	0.526544	1	0.452436	0.999995	0.451839	0.999995	0.452401	1	0.452863	0.999995	0.0121392	0.999992	0.0121437	1	0.00903632	0.999995	0.00903632	0.999995	0.00903984	0.999974	0.00909668	0.999942
0.526691	1	0.526545	1	0.452437	0.999995	0.45184	0.999995	0.452402	1	0.452864	0.999995	0.0121398	0.999992	0.0121443	1	0.00903673	0.999995	0.00903673	0.999995	0.00904027	0.999974	0.00909712	0.999942
0.526692	1	0.526546	1	0.452438	0.999995	0.451841	0.999995	0.452403	1	0.452865	0.999995	0.0121403	0.999992	0.0121448	1	0.00903714	0.999995	0.00903714	0.999995	0.0090407	0.999974	0.00909755	0.999942
0.526693	1	0.526547	1	0.452439	0.999995	0.451842	0.999995	0.452404	1	0.452866	0.999995	0.0121409	0.999992	0.0121454	1	0.00903756	0.999995	0.00903756	0.999995	0.00904114	0.999974	0.00909799	0.999942
0.526694	1	0.526548	1	0.45244	0.999995	0.451843	0.999995	0.452405	1	0.452868	0.999995	0.0121414	0.999992	0.0121459	1	0.00903797	0.999995	0.00903797	0.999995	0.00904157	0.999974	0.00909843	0.999942
0.526695	1	0.526549	1	0.452441	0.999995	0.451844	0.999995	0.452406	1	0.452869	0.999995	0.012142	0.999992	0.0121465	1	0.00903838	0.999995	0.00903838	0.999995	0.009042	0.999974	0.00909887	0.999942
0.526696	1	0.52655	1	0.452442	0.999995	0.451845	0.999995	0.452407	1	0.45287	0.999995	0.0121425	0.999992	0.012147	1	0.0090388	0.999995	0.0090388	0.999995	0.00904243	0.999974	0.0090993	0.999942
0.526697	1	0.526551	1	0.452444	0.999995	0.451846	0.999995	0.452408	1	0.452871	0.999995	0.0121431	0.999992	0.0121476	1	0.00903921	0.999995	0.00903921	0.999995	0.00904286	0.999974	0.00909974	0.999942
0.526698	1	0.526552	1	0.452445	0.999995	0.451847	0.999995	0.452409	1	0.452872	0.999995	0.0121436	0.999992	0.0121481	1	0.00903962	0.999995	0.00903962	0.999995	0.00904329	0.999974	0.00910018	0.999942
0.526699	1	0.526553	1	0.452446	0.999995	0.451848	0.999995	0.45241	1	0.452873	0.999995	0.0121442	0.999992	0.0121487	1	0.00904004	0.999995	0.00904004	0.999995	0.00904373	0.999974	0.00910062	0.999942
0.5267	1	0.526555	1	0.452447	0.999995	0.451849	0.999995	0.452411	1	0.452874	0.999995	0.0121447	0.999992	0.0121493	1	0.00904045	0.999995	0.00904045	0.999995	0.00904416	0.999974	0.00910106	0.999942
0.526701	1	0.526556	1	0.452448	0.999995	0.45185	0.999995	0.452412	1	0.452875	0.999995	0.0121453	0.999992	0.0121498	1	0.00904087	0.999995	0.00904087	0.999995	0.00904459	0.999974	0.00910149	0.999942
0.526702	1	0.526557	1	0.452449	0.999995	0.451851	0.999995	0.452414	1	0.452876	0.999995	0.0121458	0.999992	0.0121504	1	0.00904128	0.999995	0.00904128	0.999995	0.00904502	0.999974	0.00910193	0.999942
0.526703	1	0.526558	1	0.45245	0.999995	0.451852	0.999995	0.452415	1	0.452877	0.999995	0.0121464	0.999992	0.0121509	1	0.00904169	0.999995	0.00904169	0.999995	0.00904546	0.999974	0.00910237	0.999942
0.526704	1	0.526559	1	0.452451	0.999995	0.451853	0.999995	0.452416	1	0.452878	0.999995	0.0121469	0.999992	0.0121515	1	0.00904211	0.999995	0.00904211	0.999995	0.00904589	0.999974	0.00910281	0.999942
0.526705	1	0.52656	1	0.452452	0.999995	0.451854	0.999995	0.452417	1	0.452879	0.999995	0.0121475	0.999992	0.012152	1	0.00904252	0.999995	0.00904252	0.999995	0.00904632	0.999974	0.00910325	0.999942
0.526706	1	0.526561	1	0.452453	0.999995	0.451855	0.999995	0.452418	1	0.452881	0.999995	0.0121481	0.999992	0.0121526	1	0.00904294	0.999995	0.00904294	0.999995	0.00904675	0.999974	0.00910368	0.999942
0.526708	1	0.526562	1	0.452454	0.999995	0.451856	0.999995	0.452419	1	0.452882	0.999995	0.0121486	0.999992	0.0121531	1	0.00904335	0.999995	0.00904335	0.999995	0.00904718	0.999974	0.00910412	0.999942
0.526709	1	0.526563	1	0.452455	0.999995	0.451858	0.999995	0.45242	1	0.452883	0.999995	0.0121492	0.999992	0.0121537	1	0.00904376	0.999995	0.00904376	0.999995	0.00904762	0.999974	0.00910456	0.999942
0.52671	1	0.526564	1	0.452456	0.999995	0.451859	0.999995	0.452421	1	0.452884	0.999995	0.0121497	0.999992	0.0121542	1	0.00904418	0.999995	0.00904418	0.999995	0.00904805	0.999974	0.009105	0.999942
0.526711	1	0.526565	1	0.452457	0.999995	0.45186	0.999995	0.452422	1	0.452885	0.999995	0.0121503	0.999992	0.0121548	1	0.00904459	0.999995	0.00904459	0.999995	0.00904848	0.999974	0.00910544	0.999942
0.526712	1	0.526566	1	0.452458	0.999995	0.451861	0.999995	0.452423	1	0.452886	0.999995	0.0121508	0.999992	0.0121553	1	0.00904501	0.999995	0.00904501	0.999995	0.00904891	0.999974	0.00910587	0.999942
0.526713	1	0.526567	1	0.452459	0.999995	0.451862	0.999995	0.452424	1	0.452887	0.999995	0.0121514	0.999992	0.0121559	1	0.00904542	0.999995	0.00904542	0.999995	0.00904935	0.999974	0.00910631	0.999942
0.526714	1	0.526568	1	0.45246	0.999995	0.451863	0.999995	0.452425	1	0.452888	0.999995	0.0121519	0.999992	0.0121565	1	0.00904584	0.999995	0.00904584	0.999995	0.00904978	0.999974	0.00910675	0.999942
0.526715	1	0.526569	1	0.452461	0.999995	0.451864	0.999995	0.452427	1	0.452889	0.999995	0.0121525	0.999992	0.012157	1	0.00904625	0.999995	0.00904625	0.999995	0.00905021	0.999974	0.00910719	0.999942
0.526716	1	0.52657	1	0.452462	0.999995	0.451865	0.999995	0.452428	1	0.45289	0.999995	0.012153	0.999992	0.0121576	1	0.00904667	0.999995	0.00904667	0.999995	0.00905064	0.999974	0.00910763	0.999942
0.526717	1	0.526571	1	0.452463	0.999995	0.451866	0.999995	0.452429	1	0.452891	0.999995	0.0121536	0.999992	0.0121581	1	0.00904708	0.999995	0.00904708	0.999995	0.00905108	0.999974	0.00910807	0.999942
0.526718	1	0.526572	1	0.452464	0.999995	0.451867	0.999995	0.45243	1	0.452892	0.999995	0.0121542	0.999992	0.0121587	1	0.00904749	0.999995	0.00904749	0.999995	0.00905151	0.999974	0.0091085	0.999942
0.526719	1	0.526573	1	0.452465	0.999995	0.451868	0.999995	0.452431	1	0.452894	0.999995	0.0121547	0.999992	0.0121592	1	0.00904791	0.999995	0.00904791	0.999995	0.00905194	0.999974	0.00910894	0.999942
0.52672	1	0.526574	1	0.452466	0.999995	0.451869	0.999995	0.452432	1	0.452895	0.999995	0.0121553	0.999992	0.0121598	1	0.00904832	0.999995	0.00904832	0.999995	0.00905238	0.999974	0.00910938	0.999942
0.526721	1	0.526575	1	0.452467	0.999995	0.45187	0.999995	0.452433	1	0.452896	0.999995	0.0121558	0.999992	0.0121603	1	0.00904874	0.999995	0.00904874	0.999995	0.00905281	0.999974	0.00910982	0.999942
0.526722	1	0.526576	1	0.452468	0.999995	0.451871	0.999995	0.452434	1	0.452897	0.999995	0.0121564	0.999992	0.0121609	1	0.00904915	0.999995	0.00904915	0.999995	0.00905324	0.999974	0.00911026	0.999942
0.526723	1	0.526577	1	0.452469	0.999995	0.451872	0.999995	0.452435	1	0.452898	0.999995	0.0121569	0.999992	0.0121615	1	0.00904957	0.999995	0.00904957	0.999995	0.00905367	0.999974	0.0091107	0.999942
0.526724	1	0.526578	1	0.45247	0.999995	0.451873	0.999995	0.452436	1	0.452899	0.999995	0.0121575	0.999992	0.012162	1	0.00904998	0.999995	0.00904998	0.999995	0.00905411	0.999974	0.00911114	0.999942
0.526725	1	0.526579	1	0.452472	0.999995	0.451874	0.999995	0.452437	1	0.4529	0.999995	0.012158	0.999992	0.0121626	1	0.0090504	0.999995	0.0090504	0.999995	0.00905454	0.999974	0.00911158	0.999942
0.526726	1	0.526581	1	0.452473	0.999995	0.451875	0.999995	0.452438	1	0.452901	0.999995	0.0121586	0.999992	0.0121631	1	0.00905081	0.999995	0.00905081	0.999995	0.00905497	0.999974	0.00911201	0.999942
0.526727	1	0.526582	1	0.452474	0.999995	0.451876	0.999995	0.45244	1	0.452902	0.999995	0.0121591	0.999992	0.0121637	1	0.00905123	0.999995	0.00905123	0.999995	0.00905541	0.999974	0.00911245	0.999942
0.526728	1	0.526583	1	0.452475	0.999995	0.451877	0.999995	0.452441	1	0.452903	0.999995	0.0121597	0.999992	0.0121642	1	0.00905164	0.999995	0.00905164	0.999995	0.00905584	0.999974	0.00911289	0.999942
0.526729	1	0.526584	1	0.452476	0.999995	0.451878	0.999995	0.452442	1	0.452904	0.999995	0.0121603	0.999992	0.0121648	1	0.00905206	0.999995	0.00905206	0.999995	0.00905627	0.999974	0.00911333	0.999942
0.52673	1	0.526585	1	0.452477	0.999995	0.451879	0.999995	0.452443	1	0.452905	0.999995	0.0121608	0.999992	0.0121653	1	0.00905247	0.999995	0.00905247	0.999995	0.00905671	0.999974	0.00911377	0.999942
0.526731	1	0.526586	1	0.452478	0.999995	0.45188	0.999995	0.452444	1	0.452907	0.999995	0.0121614	0.999992	0.0121659	1	0.00905289	0.999995	0.00905289	0.999995	0.00905714	0.999974	0.00911421	0.999942
0.526733	1	0.526587	1	0.452479	0.999995	0.451881	0.999995	0.452445	1	0.452908	0.999995	0.0121619	0.999992	0.0121664	1	0.0090533	0.999995	0.0090533	0.999995	0.00905757	0.999974	0.00911465	0.999942
0.526734	1	0.526588	1	0.45248	0.999995	0.451882	0.999995	0.452446	1	0.452909	0.999995	0.0121625	0.999992	0.012167	1	0.00905372	0.999995	0.00905372	0.999995	0.00905801	0.999974	0.00911509	0.999942
0.526735	1	0.526589	1	0.452481	0.999995	0.451883	0.999995	0.452447	1	0.45291	0.999995	0.012163	0.999992	0.0121676	1	0.00905413	0.999995	0.00905413	0.999995	0.00905844	0.999974	0.00911553	0.999942
0.526736	1	0.52659	1	0.452482	0.999995	0.451884	0.999995	0.452448	1	0.452911	0.999995	0.0121636	0.999992	0.0121681	1	0.00905455	0.999995	0.00905455	0.999995	0.00905887	0.999974	0.00911597	0.999942
0.526737	1	0.526591	1	0.452483	0.999995	0.451885	0.999995	0.452449	1	0.452912	0.999995	0.0121641	0.999992	0.0121687	1	0.00905496	0.999995	0.00905496	0.999995	0.00905931	0.999974	0.0091164	0.999942
0.526738	1	0.526592	1	0.452484	0.999995	0.451886	0.999995	0.45245	1	0.452913	0.999995	0.0121647	0.999992	0.0121692	1	0.00905538	0.999995	0.00905538	0.999995	0.00905974	0.999974	0.00911684	0.999942
0.526739	1	0.526593	1	0.452485	0.999995	0.451888	0.999995	0.452451	1	0.452914	0.999995	0.0121653	0.999992	0.0121698	1	0.00905579	0.999995	0.00905579	0.999995	0.00906017	0.999974	0.00911728	0.999942
0.52674	1	0.526594	1	0.452486	0.999995	0.451889	0.999995	0.452452	1	0.452915	0.999995	0.0121658	0.999992	0.0121703	1	0.00905621	0.999995	0.00905621	0.999995	0.00906061	0.999974	0.00911772	0.999942
0.526741	1	0.526595	1	0.452487	0.999995	0.45189	0.999995	0.452454	1	0.452916	0.999995	0.0121664	0.999992	0.0121709	1	0.00905662	0.999995	0.00905662	0.999995	0.00906104	0.999974	0.00911816	0.999942
0.526742	1	0.526596	1	0.452488	0.999995	0.451891	0.999995	0.452455	1	0.452917	0.999995	0.0121669	0.999992	0.0121715	1	0.00905704	0.999995	0.00905704	0.999995	0.00906148	0.999974	0.0091186	0.999942
0.526743	1	0.526597	1	0.452489	0.999995	0.451892	0.999995	0.452456	1	0.452918	0.999995	0.0121675	0.999992	0.012172	1	0.00905745	0.999995	0.00905745	0.999995	0.00906191	0.999974	0.00911904	0.999942
0.526744	1	0.526598	1	0.45249	0.999995	0.451893	0.999995	0.452457	1	0.45292	0.999995	0.012168	0.999992	0.0121726	1	0.00905787	0.999995	0.00905787	0.999995	0.00906234	0.999974	0.00911948	0.999942
0.526745	1	0.526599	1	0.452491	0.999995	0.451894	0.999995	0.452458	1	0.452921	0.999995	0.0121686	0.999992	0.0121731	1	0.00905828	0.999995	0.00905828	0.999995	0.00906278	0.999974	0.00911992	0.999942
0.526746	1	0.5266	1	0.452492	0.999995	0.451895	0.999995	0.452459	1	0.452922	0.999995	0.0121691	0.999992	0.0121737	1	0.0090587	0.999995	0.0090587	0.999995	0.00906321	0.999974	0.00912036	0.999942
0.526747	1	0.526601	1	0.452493	0.999995	0.451896	0.999995	0.45246	1	0.452923	0.999995	0.0121697	0.999992	0.0121742	1	0.00905912	0.999995	0.00905912	0.999995	0.00906364	0.999974	0.0091208	0.999942
0.526748	1	0.526602	1	0.452494	0.999995	0.451897	0.999995	0.452461	1	0.452924	0.999995	0.0121703	0.999992	0.0121748	1	0.00905953	0.999995	0.00905953	0.999995	0.00906408	0.999974	0.00912124	0.999942
0.526749	1	0.526603	1	0.452495	0.999995	0.451898	0.999995	0.452462	1	0.452925	0.999995	0.0121708	0.999992	0.0121753	1	0.00905995	0.999995	0.00905995	0.999995	0.00906451	0.999974	0.00912168	0.999942
0.52675	1	0.526604	1	0.452496	0.999995	0.451899	0.999995	0.452463	1	0.452926	0.999995	0.0121714	0.999992	0.0121759	1	0.00906036	0.999995	0.00906036	0.999995	0.00906495	0.999974	0.00912212	0.999942
0.526751	1	0.526606	1	0.452497	0.999995	0.4519	0.999995	0.452464	1	0.452927	0.999995	0.0121719	0.999992	0.0121765	1	0.00906078	0.999995	0.00906078	0.999995	0.00906538	0.999974	0.00912256	0.999942
0.526752	1	0.526607	1	0.452498	0.999995	0.451901	0.999995	0.452465	1	0.452928	0.999995	0.0121725	0.999992	0.012177	1	0.00906119	0.999995	0.00906119	0.999995	0.00906582	0.999974	0.009123	0.999942
0.526753	1	0.526608	1	0.4525	0.999995	0.451902	0.999995	0.452467	1	0.452929	0.999995	0.012173	0.999992	0.0121776	1	0.00906161	0.999995	0.00906161	0.999995	0.00906625	0.999974	0.00912344	0.999942
0.526754	1	0.526609	1	0.452501	0.999995	0.451903	0.999995	0.452468	1	0.45293	0.999995	0.0121736	0.999992	0.0121781	1	0.00906203	0.999995	0.00906203	0.999995	0.00906668	0.999974	0.00912388	0.999942
0.526755	1	0.52661	1	0.452502	0.999995	0.451904	0.999995	0.452469	1	0.452932	0.999995	0.0121741	0.999992	0.0121787	1	0.00906244	0.999995	0.00906244	0.999995	0.00906712	0.999974	0.00912432	0.999942
0.526756	1	0.526611	1	0.452503	0.999995	0.451905	0.999995	0.45247	1	0.452933	0.999995	0.0121747	0.999992	0.0121792	1	0.00906286	0.999995	0.00906286	0.999995	0.00906755	0.999974	0.00912476	0.999942
0.526758	1	0.526612	1	0.452504	0.999995	0.451906	0.999995	0.452471	1	0.452934	0.999995	0.0121753	0.999992	0.0121798	1	0.00906327	0.999995	0.00906327	0.999995	0.00906799	0.999974	0.0091252	0.999942
0.526759	1	0.526613	1	0.452505	0.999995	0.451907	0.999995	0.452472	1	0.452935	0.999995	0.0121758	0.999992	0.0121804	1	0.00906369	0.999995	0.00906369	0.999995	0.00906842	0.999974	0.00912564	0.999942
0.52676	1	0.526614	1	0.452506	0.999995	0.451908	0.999995	0.452473	1	0.452936	0.999995	0.0121764	0.999992	0.0121809	1	0.00906411	0.999995	0.00906411	0.999995	0.00906886	0.999974	0.00912608	0.999942
0.526761	1	0.526615	1	0.452507	0.999995	0.451909	0.999995	0.452474	1	0.452937	0.999995	0.0121769	0.999992	0.0121815	1	0.00906452	0.999995	0.00906452	0.999995	0.00906929	0.999974	0.00912652	0.999942
0.526762	1	0.526616	1	0.452508	0.999995	0.45191	0.999995	0.452475	1	0.452938	0.999995	0.0121775	0.999992	0.012182	1	0.00906494	0.999995	0.00906494	0.999995	0.00906972	0.999974	0.00912696	0.999942
0.526763	1	0.526617	1	0.452509	0.999995	0.451911	0.999995	0.452476	1	0.452939	0.999995	0.012178	0.999992	0.0121826	1	0.00906535	0.999995	0.00906535	0.999995	0.00907016	0.999974	0.0091274	0.999942
0.526764	1	0.526618	1	0.45251	0.999995	0.451912	0.999995	0.452477	1	0.45294	0.999995	0.0121786	0.999992	0.0121831	0.999996	0.00906577	0.999995	0.00906577	0.999995	0.00907059	0.999974	0.00912784	0.999942
0.526765	1	0.526619	1	0.452511	0.999995	0.451913	0.999995	0.452478	1	0.452941	0.999995	0.0121792	0.999992	0.0121836	0.999996	0.00906619	0.999995	0.00906619	0.999995	0.00907098	0.999968	0.00912828	0.999942
0.526766	1	0.52662	1	0.452512	0.999995	0.451914	0.999995	0.45248	1	0.452942	0.999995	0.0121797	0.999992	0.0121842	0.999996	0.0090666	0.999995	0.0090666	0.999995	0.00907141	0.999968	0.00912872	0.999942
0.526767	1	0.526621	1	0.452513	0.999995	0.451915	0.999995	0.452481	1	0.452943	0.999995	0.0121803	0.999992	0.0121848	0.999996	0.00906702	0.999995	0.00906702	0.999995	0.00907185	0.999968	0.00912916	0.999942
0.526768	1	0.526622	1	0.452514	0.999995	0.451916	0.999995	0.452482	1	0.452945	0.999995	0.0121808	0.999992	0.0121853	0.999996	0.00906744	0.999995	0.00906744	0.999995	0.00907228	0.999968	0.0091296	0.999942
0.526769	1	0.526623	1	0.452515	0.999995	0.451918	0.999995	0.452483	1	0.452946	0.999995	0.0121814	0.999992	0.0121859	0.999996	0.00906785	0.999995	0.00906785	0.999995	0.00907272	0.999968	0.00913004	0.999942
0.52677	1	0.526624	1	0.452516	0.999995	0.451919	0.999995	0.452484	1	0.452947	0.999995	0.0121819	0.999992	0.0121864	0.999996	0.00906827	0.999995	0.00906827	0.999995	0.00907315	0.999968	0.00913048	0.999942
0.526771	1	0.526625	1	0.452517	0.999995	0.45192	0.999995	0.452485	1	0.452948	0.999995	0.0121825	0.999992	0.012187	0.999996	0.00906869	0.999995	0.00906869	0.999995	0.00907359	0.999968	0.00913092	0.999942
0.526772	1	0.526626	1	0.452518	0.999995	0.451921	0.999995	0.452486	1	0.452949	0.999995	0.0121831	0.999992	0.0121876	0.999996	0.0090691	0.999995	0.0090691	0.999995	0.00907402	0.999968	0.00913137	0.999942
0.526773	1	0.526627	1	0.452519	0.999995	0.451922	0.999995	0.452487	1	0.45295	0.999995	0.0121836	0.999992	0.0121881	0.999996	0.00906952	0.999995	0.00906952	0.999995	0.00907446	0.999968	0.00913181	0.999942
0.526774	1	0.526628	1	0.45252	0.999995	0.451923	0.999995	0.452488	1	0.452951	0.999995	0.0121842	0.999992	0.0121887	0.999996	0.00906993	0.999995	0.00906993	0.999995	0.00907489	0.999968	0.00913225	0.999942
0.526775	1	0.526629	1	0.452521	0.999995	0.451924	0.999995	0.452489	1	0.452952	0.999995	0.0121847	0.999992	0.0121892	0.999996	0.00907035	0.999995	0.00907035	0.999995	0.00907533	0.999968	0.00913269	0.999942
0.526776	1	0.52663	1	0.452522	0.999995	0.451925	0.999995	0.45249	1	0.452953	0.999995	0.0121853	0.999992	0.0121898	0.999996	0.00907077	0.999995	0.00907077	0.999995	0.00907576	0.999968	0.00913313	0.999942
0.526777	1	0.526632	1	0.452523	0.999995	0.451926	0.999995	0.452491	1	0.452954	0.999995	0.0121858	0.999992	0.0121903	0.999996	0.00907118	0.999995	0.00907118	0.999995	0.0090762	0.999968	0.00913357	0.999942
0.526778	1	0.526633	1	0.452524	0.999995	0.451927	0.999995	0.452492	1	0.452955	0.999995	0.0121864	0.999992	0.0121909	0.999996	0.0090716	0.999995	0.0090716	0.999995	0.00907663	0.999968	0.00913401	0.999942
0.526779	1	0.526634	1	0.452525	0.999995	0.451928	0.999995	0.452494	1	0.452956	0.999995	0.012187	0.999992	0.0121915	0.999996	0.00907202	0.999995	0.00907202	0.999995	0.00907702	0.999963	0.00913445	0.999942
0.52678	1	0.526635	1	0.452526	0.999995	0.451929	0.999995	0.452495	1	0.452958	0.999995	0.0121875	0.999992	0.012192	0.999996	0.00907244	0.999995	0.00907244	0.999995	0.00907746	0.999963	0.00913489	0.999942
0.526781	1	0.526636	1	0.452528	0.999995	0.45193	0.999995	0.452496	1	0.452959	0.999995	0.0121881	0.999992	0.0121926	0.999996	0.00907285	0.999995	0.00907285	0.999995	0.00907789	0.999963	0.00913533	0.999942
0.526783	1	0.526637	1	0.452529	0.999995	0.451931	0.999995	0.452497	1	0.45296	0.999995	0.0121886	0.999992	0.0121931	0.999996	0.00907327	0.999995	0.00907322	0.99999	0.00907833	0.999963	0.00913577	0.999942
0.526784	1	0.526638	1	0.45253	0.999995	0.451932	0.999995	0.452498	1	0.452961	0.999995	0.0121892	0.999992	0.0121937	0.999996	0.00907369	0.999995	0.00907364	0.99999	0.00907876	0.999963	0.00913622	0.999942
0.526785	1	0.526639	1	0.452531	0.999995	0.451933	0.999995	0.452499	1	0.452962	0.999995	0.0121897	0.999992	0.0121942	0.999996	0.0090741	0.999995	0.00907406	0.99999	0.0090792	0.999963	0.00913666	0.999942
0.526786	1	0.52664	1	0.452532	0.999995	0.451934	0.999995	0.4525	1	0.452963	0.999995	0.0121903	0.999992	0.0121948	0.999996	0.00907452	0.999995	0.00907447	0.99999	0.00907963	0.999963	0.0091371	0.999942
0.526787	1	0.526641	1	0.452533	0.999995	0.451935	0.999995	0.452501	1	0.452964	0.999995	0.0121909	0.999992	0.0121954	0.999996	0.00907494	0.999995	0.00907489	0.99999	0.00908007	0.999963	0.00913754	0.999942
0.526788	1	0.526642	1	0.452534	0.999995	0.451936	0.999995	0.452502	1	0.452965	0.999995	0.0121914	0.999992	0.0121959	0.999996	0.00907535	0.999995	0.00907531	0.99999	0.0090805	0.999963	0.00913798	0.999942
0.526789	1	0.526643	1	0.452535	0.999995	0.451937	0.999995	0.452503	1	0.452966	0.999995	0.012192	0.999992	0.0121965	0.999996	0.00907577	0.999995	0.00907573	0.99999	0.00908094	0.999963	0.00913842	0.999942
0.52679	1	0.526644	1	0.452536	0.999995	0.451938	0.999995	0.452504	1	0.452967	0.999995	0.0121925	0.999992	0.012197	0.999996	0.00907619	0.999995	0.00907614	0.99999	0.00908138	0.999963	0.00913886	0.999942
0.526791	1	0.526645	1	0.452537	0.999995	0.451939	0.999995	0.452505	1	0.452968	0.999995	0.0121931	0.999992	0.0121976	0.999996	0.00907661	0.999995	0.00907656	0.99999	0.00908181	0.999963	0.00913931	0.999942
0.526792	1	0.526646	1	0.452538	0.999995	0.45194	0.999995	0.452507	1	0.452969	0.999995	0.0121936	0.999992	0.0121982	0.999996	0.00907702	0.999995	0.00907698	0.99999	0.00908225	0.999963	0.00913975	0.999942
0.526793	1	0.526647	1	0.452539	0.999995	0.451941	0.999995	0.452508	1	0.452971	0.999995	0.0121942	0.999992	0.0121987	0.999996	0.00907744	0.999995	0.00907739	0.99999	0.00908268	0.999963	0.00914019	0.999942
0.526794	1	0.526648	1	0.45254	0.999995	0.451942	0.999995	0.452509	1	0.452972	0.999995	0.0121948	0.999992	0.0121993	0.999996	0.00907786	0.999995	0.00907781	0.99999	0.00908312	0.999963	0.00914063	0.999942
0.526795	1	0.526649	1	0.452541	0.999995	0.451943	0.999995	0.45251	1	0.452973	0.999995	0.0121953	0.999992	0.0121998	0.999996	0.00907827	0.999995	0.00907823	0.99999	0.00908355	0.999963	0.00914107	0.999942
0.526796	1	0.52665	1	0.452542	0.999995	0.451944	0.999995	0.452511	1	0.452974	0.999995	0.0121959	0.999992	0.0122004	0.999996	0.00907869	0.999995	0.00907865	0.99999	0.00908399	0.999963	0.00914151	0.999942
0.526797	1	0.526651	1	0.452543	0.999995	0.451945	0.999995	0.452512	1	0.452975	0.999995	0.0121964	0.999992	0.0122009	0.999996	0.00907911	0.999995	0.00907906	0.99999	0.00908443	0.999963	0.00914195	0.999942
0.526798	1	0.526652	1	0.452544	0.999995	0.451946	0.999995	0.452513	1	0.452976	0.999995	0.012197	0.999992	0.0122015	0.999996	0.00907953	0.999995	0.00907948	0.99999	0.00908486	0.999963	0.0091424	0.999942
0.526799	1	0.526653	1	0.452545	0.999995	0.451948	0.999995	0.452514	1	0.452977	0.999995	0.0121976	0.999992	0.0122021	0.999996	0.00907994	0.999995	0.0090799	0.99999	0.0090853	0.999963	0.00914284	0.999942
0.5268	1	0.526654	1	0.452546	0.999995	0.451949	0.999995	0.452515	1	0.452978	0.999995	0.0121981	0.999992	0.0122026	0.999996	0.00908036	0.999995	0.00908032	0.99999	0.00908573	0.999963	0.00914323	0.999937
0.526801	1	0.526655	1	0.452547	0.999995	0.45195	0.999995	0.452516	1	0.452979	0.999995	0.0121987	0.999992	0.0122032	0.999996	0.00908078	0.999995	0.00908073	0.99999	0.00908617	0.999963	0.00914367	0.999937
0.526802	1	0.526657	1	0.452548	0.999995	0.451951	0.999995	0.452517	1	0.45298	0.999995	0.0121992	0.999992	0.0122037	0.999996	0.0090812	0.999995	0.00908115	0.99999	0.00908661	0.999963	0.00914412	0.999937
0.526803	1	0.526658	1	0.452549	0.999995	0.451952	0.999995	0.452518	1	0.452981	0.999995	0.0121998	0.999992	0.0122043	0.999996	0.00908161	0.999995	0.00908157	0.99999	0.00908704	0.999963	0.00914456	0.999937
0.526804	1	0.526659	1	0.45255	0.999995	0.451953	0.999995	0.45252	1	0.452982	0.999995	0.0122003	0.999992	0.0122049	0.999996	0.00908203	0.999995	0.00908199	0.99999	0.00908748	0.999963	0.009145	0.999937
0.526805	1	0.52666	1	0.452551	0.999995	0.451954	0.999995	0.452521	1	0.452984	0.999995	0.0122009	0.999992	0.0122054	0.999996	0.00908245	0.999995	0.0090824	0.99999	0.00908792	0.999963	0.00914544	0.999937
0.526806	1	0.526661	1	0.452552	0.999995	0.451955	0.999995	0.452522	1	0.452985	0.999995	0.0122015	0.999992	0.012206	0.999996	0.00908287	0.999995	0.00908282	0.99999	0.00908835	0.999963	0.00914588	0.999937
0.526807	1	0.526662	1	0.452553	0.999995	0.451956	0.999995	0.452523	1	0.452986	0.999995	0.012202	0.999992	0.0122065	0.999996	0.00908329	0.999995	0.00908324	0.99999	0.00908879	0.999963	0.00914633	0.999937
0.526809	1	0.526663	1	0.452554	0.999995	0.451957	0.999995	0.452524	1	0.452987	0.999995	0.0122026	0.999992	0.0122071	0.999996	0.0090837	0.999995	0.00908366	0.99999	0.00908922	0.999963	0.00914677	0.999937
0.52681	1	0.526664	1	0.452556	0.999995	0.451958	0.999995	0.452525	1	0.452988	0.999995	0.0122031	0.999992	0.0122077	0.999996	0.00908412	0.999995	0.00908408	0.99999	0.00908966	0.999963	0.00914721	0.999937
0.526811	1	0.526665	1	0.452557	0.999995	0.451959	0.999995	0.452526	1	0.452989	0.999995	0.0122037	0.999992	0.0122082	0.999996	0.00908454	0.999995	0.00908449	0.99999	0.0090901	0.999963	0.00914765	0.999937
0.526812	1	0.526666	1	0.452558	0.999995	0.45196	0.999995	0.452527	1	0.45299	0.999995	0.0122043	0.999992	0.0122088	0.999996	0.00908496	0.999995	0.00908491	0.99999	0.00909053	0.999963	0.0091481	0.999937
0.526813	1	0.526667	1	0.452559	0.999995	0.451961	0.999995	0.452528	1	0.452991	0.999995	0.0122048	0.999992	0.0122093	0.999996	0.00908538	0.999995	0.00908533	0.99999	0.00909097	0.999963	0.00914854	0.999937
0.526814	1	0.526668	1	0.45256	0.999995	0.451962	0.999995	0.452529	1	0.452992	0.999995	0.0122054	0.999992	0.0122099	0.999996	0.00908579	0.999995	0.00908575	0.99999	0.00909141	0.999963	0.00914898	0.999937
0.526815	1	0.526669	1	0.452561	0.999995	0.451963	0.999995	0.45253	1	0.452993	0.999995	0.0122059	0.999992	0.0122105	0.999996	0.00908621	0.999995	0.00908617	0.99999	0.00909184	0.999963	0.00914942	0.999937
0.526816	1	0.52667	1	0.452562	0.999995	0.451964	0.999995	0.452531	1	0.452994	0.999995	0.0122065	0.999992	0.012211	0.999996	0.00908663	0.999995	0.00908658	0.99999	0.00909228	0.999963	0.00914987	0.999937
0.526817	1	0.526671	1	0.452563	0.999995	0.451965	0.999995	0.452533	1	0.452995	0.999995	0.0122071	0.999992	0.0122116	0.999996	0.00908705	0.999995	0.009087	0.99999	0.00909272	0.999963	0.00915031	0.999937
0.526818	1	0.526672	1	0.452564	0.999995	0.451966	0.999995	0.452534	1	0.452997	0.999995	0.0122076	0.999992	0.0122121	0.999996	0.00908747	0.999995	0.00908742	0.99999	0.00909315	0.999963	0.00915075	0.999937
0.526819	1	0.526673	1	0.452565	0.999995	0.451967	0.999995	0.452535	1	0.452998	0.999995	0.0122082	0.999992	0.0122127	0.999996	0.00908788	0.999995	0.00908784	0.99999	0.00909359	0.999963	0.00915119	0.999937
0.52682	1	0.526674	1	0.452566	0.999995	0.451968	0.999995	0.452536	1	0.452999	0.999995	0.0122087	0.999992	0.0122132	0.999996	0.0090883	0.999995	0.00908826	0.99999	0.00909403	0.999963	0.00915164	0.999937
0.526821	1	0.526675	1	0.452567	0.999995	0.451969	0.999995	0.452537	1	0.453	0.999995	0.0122093	0.999992	0.0122138	0.999996	0.00908872	0.999995	0.00908867	0.99999	0.00909446	0.999963	0.00915208	0.999937
0.526822	1	0.526676	1	0.452568	0.999995	0.45197	0.999995	0.452538	1	0.453001	0.999995	0.0122099	0.999992	0.0122144	0.999996	0.00908914	0.999995	0.00908909	0.99999	0.0090949	0.999963	0.00915252	0.999937
0.526823	1	0.526677	1	0.452569	0.999995	0.451971	0.999995	0.452539	1	0.453002	0.999995	0.0122104	0.999992	0.0122149	0.999996	0.00908956	0.999995	0.00908951	0.99999	0.00909534	0.999963	0.00915296	0.999937
0.526824	1	0.526678	1	0.45257	0.999995	0.451972	0.999995	0.45254	1	0.453003	0.999995	0.012211	0.999992	0.0122155	0.999996	0.00908998	0.999995	0.00908993	0.99999	0.00909578	0.999963	0.00915341	0.999937
0.526825	1	0.526679	1	0.452571	0.999995	0.451973	0.999995	0.452541	1	0.453004	0.999995	0.0122115	0.999992	0.012216	0.999996	0.00909039	0.999995	0.00909035	0.99999	0.00909621	0.999963	0.00915385	0.999937
0.526826	1	0.52668	1	0.452572	0.999995	0.451974	0.999995	0.452542	1	0.453005	0.999995	0.0122121	0.999992	0.0122166	0.999996	0.00909081	0.999995	0.00909077	0.99999	0.00909665	0.999963	0.00915429	0.999937
0.526827	1	0.526681	1	0.452573	0.999995	0.451975	0.999995	0.452543	1	0.453006	0.999995	0.0122126	0.999992	0.0122172	0.999996	0.00909123	0.999995	0.00909119	0.99999	0.00909709	0.999963	0.00915474	0.999937
0.526828	1	0.526683	1	0.452574	0.999995	0.451976	0.999995	0.452544	1	0.453007	0.999995	0.0122132	0.999992	0.0122177	0.999996	0.00909165	0.999995	0.0090916	0.99999	0.00909752	0.999963	0.00915518	0.999937
0.526829	1	0.526684	1	0.452575	0.999995	0.451978	0.999995	0.452545	1	0.453008	0.999995	0.0122138	0.999992	0.0122183	0.999996	0.00909207	0.999995	0.00909202	0.99999	0.00909796	0.999963	0.00915562	0.999937
0.52683	1	0.526685	1	0.452576	0.999995	0.451979	0.999995	0.452547	1	0.45301	0.999995	0.0122143	0.999992	0.0122189	0.999996	0.00909249	0.999995	0.00909244	0.99999	0.0090984	0.999963	0.00915606	0.999937
0.526831	1	0.526686	1	0.452577	0.999995	0.45198	0.999995	0.452548	1	0.453011	0.999995	0.0122149	0.999992	0.0122194	0.999996	0.00909291	0.999995	0.00909286	0.99999	0.00909884	0.999963	0.00915651	0.999937
0.526832	1	0.526687	1	0.452578	0.999995	0.451981	0.999995	0.452549	1	0.453012	0.999995	0.0122154	0.999992	0.01222	0.999996	0.00909332	0.999995	0.00909328	0.99999	0.00909927	0.999963	0.00915695	0.999937
0.526834	1	0.526688	1	0.452579	0.999995	0.451982	0.999995	0.45255	1	0.453013	0.999995	0.012216	0.999992	0.0122205	0.999996	0.00909374	0.999995	0.0090937	0.99999	0.00909971	0.999963	0.00915739	0.999937
0.526835	1	0.526689	1	0.45258	0.999995	0.451983	0.999995	0.452551	1	0.453014	0.999995	0.0122166	0.999992	0.0122211	0.999996	0.00909416	0.999995	0.00909412	0.99999	0.00910015	0.999963	0.00915784	0.999937
0.526836	1	0.52669	1	0.452581	0.999995	0.451984	0.999995	0.452552	1	0.453015	0.999995	0.0122171	0.999992	0.0122217	0.999996	0.00909458	0.999995	0.00909454	0.99999	0.00910059	0.999963	0.00915828	0.999937
0.526837	1	0.526691	1	0.452582	0.999995	0.451985	0.999995	0.452553	1	0.453016	0.999995	0.0122177	0.999992	0.0122222	0.999996	0.009095	0.999995	0.00909495	0.99999	0.00910102	0.999963	0.00915872	0.999937
0.526838	1	0.526692	1	0.452584	0.999995	0.451986	0.999995	0.452554	1	0.453017	0.999995	0.0122183	0.999992	0.0122228	0.999996	0.00909542	0.999995	0.00909537	0.99999	0.00910146	0.999963	0.00915917	0.999937
0.526839	1	0.526693	1	0.452585	0.999995	0.451987	0.999995	0.452555	1	0.453018	0.999995	0.0122188	0.999992	0.0122233	0.999996	0.00909584	0.999995	0.00909579	0.99999	0.0091019	0.999963	0.00915961	0.999937
0.52684	1	0.526694	1	0.452586	0.999995	0.451988	0.999995	0.452556	1	0.453019	0.999995	0.0122194	0.999992	0.0122239	0.999996	0.00909626	0.999995	0.00909621	0.99999	0.00910234	0.999963	0.00916005	0.999937
0.526841	1	0.526695	1	0.452587	0.999995	0.451989	0.999995	0.452557	1	0.45302	0.999995	0.0122199	0.999992	0.0122245	0.999996	0.00909668	0.999995	0.00909663	0.99999	0.00910277	0.999963	0.0091605	0.999937
0.526842	1	0.526696	1	0.452588	0.999995	0.45199	0.999995	0.452558	1	0.453022	0.999995	0.0122205	0.999992	0.012225	0.999996	0.00909709	0.999995	0.00909705	0.99999	0.00910321	0.999963	0.00916094	0.999937
0.526843	1	0.526697	1	0.452589	0.999995	0.451991	0.999995	0.45256	1	0.453023	0.999995	0.0122211	0.999992	0.0122256	0.999996	0.00909751	0.999995	0.00909747	0.99999	0.00910365	0.999963	0.00916139	0.999937
0.526844	1	0.526698	1	0.45259	0.999995	0.451992	0.999995	0.452561	1	0.453024	0.999995	0.0122216	0.999992	0.0122261	0.999996	0.00909793	0.999995	0.00909789	0.99999	0.00910409	0.999963	0.00916183	0.999937
0.526845	1	0.526699	1	0.452591	0.999995	0.451993	0.999995	0.452562	1	0.453025	0.999995	0.0122222	0.999992	0.0122267	0.999996	0.00909835	0.999995	0.00909831	0.99999	0.00910452	0.999963	0.00916222	0.999931
0.526846	1	0.5267	1	0.452592	0.999995	0.451994	0.999995	0.452563	1	0.453026	0.999995	0.0122227	0.999992	0.0122273	0.999996	0.00909877	0.999995	0.00909873	0.99999	0.00910496	0.999963	0.00916267	0.999931
0.526847	1	0.526701	1	0.452593	0.999995	0.451995	0.999995	0.452564	1	0.453027	0.999995	0.0122233	0.999992	0.0122278	0.999996	0.00909919	0.999995	0.00909914	0.99999	0.0091054	0.999963	0.00916311	0.999931
0.526848	1	0.526702	1	0.452594	0.999995	0.451996	0.999995	0.452565	1	0.453028	0.999995	0.0122239	0.999992	0.0122284	0.999996	0.00909961	0.999995	0.00909956	0.99999	0.00910584	0.999963	0.00916356	0.999931
0.526849	1	0.526703	1	0.452595	0.999995	0.451997	0.999995	0.452566	1	0.453029	0.999995	0.0122244	0.999992	0.0122289	0.999996	0.00910003	0.999995	0.00909998	0.99999	0.00910628	0.999963	0.009164	0.999931
0.52685	1	0.526704	1	0.452596	0.999995	0.451998	0.999995	0.452567	1	0.45303	0.999995	0.012225	0.999992	0.0122295	0.999996	0.00910045	0.999995	0.0091004	0.99999	0.00910671	0.999963	0.00916439	0.999926
0.526851	1	0.526705	1	0.452597	0.999995	0.451999	0.999995	0.452568	1	0.453031	0.999995	0.0122255	0.999992	0.0122301	0.999996	0.00910087	0.999995	0.00910082	0.99999	0.00910715	0.999963	0.00916484	0.999926
0.526852	1	0.526706	1	0.452598	0.999995	0.452	0.999995	0.452569	1	0.453032	0.999995	0.0122261	0.999992	0.0122306	0.999996	0.00910129	0.999995	0.00910124	0.99999	0.00910759	0.999963	0.00916528	0.999926
0.526853	1	0.526708	1	0.452599	0.999995	0.452001	0.999995	0.45257	1	0.453033	0.999995	0.0122267	0.999992	0.0122312	0.999996	0.00910171	0.999995	0.00910166	0.99999	0.00910803	0.999963	0.00916573	0.999926
0.526854	1	0.526709	1	0.4526	0.999995	0.452002	0.999995	0.452571	1	0.453035	0.999995	0.0122272	0.999992	0.0122318	0.999996	0.00910213	0.999995	0.00910208	0.99999	0.00910847	0.999963	0.00916617	0.999926
0.526855	1	0.52671	1	0.452601	0.999995	0.452003	0.999995	0.452573	1	0.453036	0.999995	0.0122278	0.999992	0.0122323	0.999996	0.00910255	0.999995	0.0091025	0.99999	0.00910891	0.999963	0.00916662	0.999926
0.526856	1	0.526711	1	0.452602	0.999995	0.452004	0.999995	0.452574	1	0.453037	0.999995	0.0122283	0.999992	0.0122329	0.999996	0.00910297	0.999995	0.00910292	0.99999	0.00910934	0.999963	0.00916706	0.999926
0.526858	1	0.526712	1	0.452603	0.999995	0.452005	0.999995	0.452575	1	0.453038	0.999995	0.0122289	0.999992	0.0122334	0.999996	0.00910339	0.999995	0.00910334	0.99999	0.00910978	0.999963	0.0091675	0.999926
0.526859	1	0.526713	1	0.452604	0.999995	0.452006	0.999995	0.452576	1	0.453039	0.999995	0.0122295	0.999992	0.012234	0.999996	0.00910381	0.999995	0.00910376	0.99999	0.00911022	0.999963	0.00916795	0.999926
0.52686	1	0.526714	1	0.452605	0.999995	0.452008	0.999995	0.452577	1	0.45304	0.999995	0.01223	0.999992	0.0122346	0.999996	0.00910423	0.999995	0.00910418	0.99999	0.00911066	0.999963	0.00916839	0.999926
0.526861	1	0.526715	1	0.452606	0.999995	0.452009	0.999995	0.452578	1	0.453041	0.999995	0.0122306	0.999992	0.0122351	0.999996	0.00910465	0.999995	0.0091046	0.99999	0.0091111	0.999963	0.00916884	0.999926
0.526862	1	0.526716	1	0.452607	0.999995	0.45201	0.999995	0.452579	1	0.453042	0.999995	0.0122312	0.999992	0.0122357	0.999996	0.00910506	0.999995	0.00910502	0.99999	0.00911154	0.999963	0.00916928	0.999926
0.526863	1	0.526717	1	0.452608	0.999995	0.452011	0.999995	0.45258	1	0.453043	0.999995	0.0122317	0.999992	0.0122362	0.999996	0.00910548	0.999995	0.00910544	0.99999	0.00911197	0.999963	0.00916973	0.999926
0.526864	1	0.526718	1	0.452609	0.999995	0.452012	0.999995	0.452581	1	0.453044	0.999995	0.0122323	0.999992	0.0122368	0.999996	0.0091059	0.999995	0.00910586	0.99999	0.00911241	0.999963	0.00917017	0.999926
0.526865	1	0.526719	1	0.45261	0.999995	0.452013	0.999995	0.452582	1	0.453045	0.999995	0.0122328	0.999992	0.0122374	0.999996	0.00910632	0.999995	0.00910628	0.99999	0.00911285	0.999963	0.00917061	0.999926
0.526866	1	0.52672	1	0.452612	0.999995	0.452014	0.999995	0.452583	1	0.453046	0.999995	0.0122334	0.999992	0.0122379	0.999996	0.00910674	0.999995	0.0091067	0.99999	0.00911329	0.999963	0.00917106	0.999926
0.526867	1	0.526721	1	0.452613	0.999995	0.452015	0.999995	0.452584	1	0.453048	0.999995	0.012234	0.999992	0.0122385	0.999996	0.00910716	0.999995	0.00910712	0.99999	0.00911373	0.999963	0.0091715	0.999926
0.526868	1	0.526722	1	0.452614	0.999995	0.452016	0.999995	0.452586	1	0.453049	0.999995	0.0122345	0.999992	0.0122391	0.999996	0.00910758	0.999995	0.00910754	0.99999	0.00911417	0.999963	0.00917195	0.999926
0.526869	1	0.526723	1	0.452615	0.999995	0.452017	0.999995	0.452587	1	0.45305	0.999995	0.0122351	0.999992	0.0122396	0.999996	0.009108	0.999995	0.00910796	0.99999	0.00911461	0.999963	0.00917239	0.999926
0.52687	1	0.526724	1	0.452616	0.999995	0.452018	0.999995	0.452588	1	0.453051	0.999995	0.0122356	0.999992	0.0122402	0.999996	0.00910842	0.999995	0.00910838	0.99999	0.00911505	0.999963	0.00917284	0.999926
0.526871	1	0.526725	1	0.452617	0.999995	0.452019	0.999995	0.452589	1	0.453052	0.999995	0.0122362	0.999992	0.0122407	0.999996	0.00910884	0.999995	0.0091088	0.99999	0.00911548	0.999963	0.00917328	0.999926
0.526872	1	0.526726	1	0.452618	0.999995	0.45202	0.999995	0.45259	1	0.453053	0.999995	0.0122368	0.999992	0.0122413	0.999996	0.00910927	0.999995	0.00910922	0.99999	0.00911592	0.999963	0.00917373	0.999926
0.526873	1	0.526727	1	0.452619	0.999995	0.452021	0.999995	0.452591	1	0.453054	0.999995	0.0122373	0.999992	0.0122419	0.999996	0.00910969	0.999995	0.00910964	0.99999	0.00911636	0.999963	0.00917417	0.999926
0.526874	1	0.526728	1	0.45262	0.999995	0.452022	0.999995	0.452592	1	0.453055	0.999995	0.0122379	0.999992	0.0122424	0.999996	0.00911011	0.999995	0.00911006	0.99999	0.0091168	0.999963	0.00917462	0.999926
0.526875	1	0.526729	1	0.452621	0.999995	0.452023	0.999995	0.452593	1	0.453056	0.999995	0.0122385	0.999992	0.012243	0.999996	0.00911053	0.999995	0.00911048	0.99999	0.00911724	0.999963	0.00917506	0.999926
0.526876	1	0.52673	1	0.452622	0.999995	0.452024	0.999995	0.452594	1	0.453057	0.999995	0.012239	0.999992	0.0122436	0.999996	0.00911095	0.999995	0.0091109	0.99999	0.00911768	0.999963	0.00917551	0.999926
0.526877	1	0.526731	1	0.452623	0.999995	0.452025	0.999995	0.452595	1	0.453058	0.999995	0.0122396	0.999992	0.0122441	0.999996	0.00911137	0.999995	0.00911132	0.99999	0.00911812	0.999963	0.00917595	0.999926
0.526878	1	0.526733	1	0.452624	0.999995	0.452026	0.999995	0.452596	1	0.453059	0.999995	0.0122401	0.999992	0.0122447	0.999996	0.00911179	0.999995	0.00911174	0.99999	0.00911856	0.999963	0.0091764	0.999926
0.526879	1	0.526734	1	0.452625	0.999995	0.452027	0.999995	0.452597	1	0.453061	0.999995	0.0122407	0.999992	0.0122452	0.999996	0.00911221	0.999995	0.00911216	0.99999	0.009119	0.999963	0.00917684	0.999926
0.52688	1	0.526735	1	0.452626	0.999995	0.452028	0.999995	0.452599	1	0.453062	0.999995	0.0122413	0.999992	0.0122458	0.999996	0.00911263	0.999995	0.00911258	0.99999	0.00911944	0.999963	0.00917729	0.999926
0.526881	1	0.526736	1	0.452627	0.999995	0.452029	0.999995	0.4526	1	0.453063	0.999995	0.0122418	0.999992	0.0122464	0.999996	0.00911305	0.999995	0.009113	0.99999	0.00911988	0.999963	0.00917773	0.999926
0.526883	1	0.526737	1	0.452628	0.999995	0.45203	0.999995	0.452601	1	0.453064	0.999995	0.0122424	0.999992	0.0122469	0.999996	0.00911347	0.999995	0.00911342	0.99999	0.00912032	0.999963	0.00917818	0.999926
0.526884	1	0.526738	1	0.452629	0.999995	0.452031	0.999995	0.452602	1	0.453065	0.999995	0.012243	0.999992	0.0122475	0.999996	0.00911389	0.999995	0.00911384	0.99999	0.00912075	0.999963	0.00917862	0.999926
0.526885	1	0.526739	1	0.45263	0.999995	0.452032	0.999995	0.452603	1	0.453066	0.999995	0.0122435	0.999992	0.0122481	0.999996	0.00911431	0.999995	0.00911426	0.99999	0.00912119	0.999963	0.00917907	0.999926
0.526886	1	0.52674	1	0.452631	0.999995	0.452033	0.999995	0.452604	1	0.453067	0.999995	0.0122441	0.999992	0.0122486	0.999996	0.00911473	0.999995	0.00911469	0.99999	0.00912163	0.999963	0.00917951	0.999926
0.526887	1	0.526741	1	0.452632	0.999995	0.452034	0.999995	0.452605	1	0.453068	0.999995	0.0122446	0.999992	0.0122492	0.999996	0.00911515	0.999995	0.00911511	0.99999	0.00912207	0.999963	0.00917996	0.999926
0.526888	1	0.526742	1	0.452633	0.999995	0.452035	0.999995	0.452606	1	0.453069	0.999995	0.0122452	0.999992	0.0122497	0.999996	0.00911557	0.999995	0.00911553	0.99999	0.00912251	0.999963	0.0091804	0.999926
0.526889	1	0.526743	1	0.452634	0.999995	0.452036	0.999995	0.452607	1	0.45307	0.999995	0.0122458	0.999992	0.0122503	0.999996	0.00911599	0.999995	0.00911595	0.99999	0.00912295	0.999963	0.00918085	0.999926
0.52689	1	0.526744	1	0.452635	0.999995	0.452038	0.999995	0.452608	1	0.453071	0.999995	0.0122463	0.999992	0.0122509	0.999996	0.00911641	0.999995	0.00911637	0.99999	0.00912339	0.999963	0.0091813	0.999926
0.526891	1	0.526745	1	0.452636	0.999995	0.452039	0.999995	0.452609	1	0.453073	0.999995	0.0122469	0.999992	0.0122514	0.999996	0.00911684	0.999995	0.00911679	0.99999	0.00912383	0.999963	0.00918174	0.999926
0.526892	1	0.526746	1	0.452637	0.999995	0.45204	0.999995	0.45261	1	0.453074	0.999995	0.0122475	0.999992	0.012252	0.999996	0.00911726	0.999995	0.00911721	0.99999	0.00912427	0.999963	0.00918219	0.999926
0.526893	1	0.526747	1	0.452639	0.999995	0.452041	0.999995	0.452611	1	0.453075	0.999995	0.012248	0.999992	0.0122526	0.999996	0.00911768	0.999995	0.00911763	0.99999	0.00912471	0.999963	0.00918263	0.999926
0.526894	1	0.526748	1	0.45264	0.999995	0.452042	0.999995	0.452613	1	0.453076	0.999995	0.0122486	0.999992	0.0122531	0.999996	0.0091181	0.999995	0.00911805	0.99999	0.00912515	0.999963	0.00918308	0.999926
0.526895	1	0.526749	1	0.452641	0.999995	0.452043	0.999995	0.452614	1	0.453077	0.999995	0.0122491	0.999992	0.0122537	0.999996	0.00911852	0.999995	0.00911847	0.99999	0.00912559	0.999963	0.00918352	0.999926
0.526896	1	0.52675	1	0.452642	0.999995	0.452044	0.999995	0.452615	1	0.453078	0.999995	0.0122497	0.999992	0.0122543	0.999996	0.00911894	0.999995	0.00911889	0.99999	0.00912603	0.999963	0.00918397	0.999926
0.526897	1	0.526751	1	0.452643	0.999995	0.452045	0.999995	0.452616	1	0.453079	0.999995	0.0122503	0.999992	0.0122548	0.999996	0.00911936	0.999995	0.00911932	0.99999	0.00912647	0.999963	0.00918442	0.999926
0.526898	1	0.526752	1	0.452644	0.999995	0.452046	0.999995	0.452617	1	0.45308	0.999995	0.0122508	0.999992	0.0122554	0.999996	0.00911978	0.999995	0.00911974	0.99999	0.00912691	0.999963	0.00918486	0.999926
0.526899	1	0.526753	1	0.452645	0.999995	0.452047	0.999995	0.452618	1	0.453081	0.999995	0.0122514	0.999992	0.0122559	0.999996	0.0091202	0.999995	0.00912016	0.99999	0.00912735	0.999963	0.00918531	0.999926
0.5269	1	0.526754	1	0.452646	0.999995	0.452048	0.999995	0.452619	1	0.453082	0.999995	0.012252	0.999992	0.0122565	0.999996	0.00912063	0.999995	0.00912058	0.99999	0.00912779	0.999963	0.00918575	0.999926
0.526901	1	0.526755	1	0.452647	0.999995	0.452049	0.999995	0.45262	1	0.453083	0.999995	0.0122525	0.999992	0.0122571	0.999996	0.00912105	0.999995	0.009121	0.99999	0.00912823	0.999963	0.0091862	0.999926
0.526902	1	0.526756	1	0.452648	0.999995	0.45205	0.999995	0.452621	1	0.453084	0.999995	0.0122531	0.999992	0.0122576	0.999996	0.00912147	0.999995	0.00912142	0.99999	0.00912867	0.999963	0.00918665	0.999926
0.526903	1	0.526758	1	0.452649	0.999995	0.452051	0.999995	0.452622	1	0.453086	0.999995	0.0122537	0.999992	0.0122582	0.999996	0.00912189	0.999995	0.00912184	0.99999	0.00912911	0.999963	0.00918709	0.999926
0.526904	1	0.526759	1	0.45265	0.999995	0.452052	0.999995	0.452623	1	0.453087	0.999995	0.0122542	0.999992	0.0122588	0.999996	0.00912231	0.999995	0.00912226	0.99999	0.00912955	0.999963	0.00918754	0.999926
0.526905	1	0.52676	1	0.452651	0.999995	0.452053	0.999995	0.452624	1	0.453088	0.999995	0.0122548	0.999992	0.0122593	0.999996	0.00912273	0.999995	0.00912269	0.99999	0.00912999	0.999963	0.00918798	0.999926
0.526906	1	0.526761	1	0.452652	0.999995	0.452054	0.999995	0.452626	1	0.453089	0.999995	0.0122553	0.999992	0.0122599	0.999996	0.00912315	0.999995	0.00912311	0.99999	0.00913043	0.999963	0.00918843	0.999926
0.526908	1	0.526762	1	0.452653	0.999995	0.452055	0.999995	0.452627	1	0.45309	0.999995	0.0122559	0.999992	0.0122605	0.999996	0.00912358	0.999995	0.00912353	0.99999	0.00913087	0.999963	0.00918888	0.999926
0.526909	1	0.526763	1	0.452654	0.999995	0.452056	0.999995	0.452628	1	0.453091	0.999995	0.0122565	0.999992	0.012261	0.999996	0.009124	0.999995	0.00912395	0.99999	0.00913131	0.999963	0.00918932	0.999926
0.52691	1	0.526764	1	0.452655	0.999995	0.452057	0.999995	0.452629	1	0.453092	0.999995	0.012257	0.999992	0.0122616	0.999996	0.00912442	0.999995	0.00912437	0.99999	0.00913175	0.999963	0.00918977	0.999926
0.526911	1	0.526765	1	0.452656	0.999995	0.452058	0.999995	0.45263	1	0.453093	0.999995	0.0122576	0.999992	0.0122622	0.999996	0.00912484	0.999995	0.00912479	0.99999	0.00913219	0.999963	0.00919022	0.999926
0.526912	1	0.526766	1	0.452657	0.999995	0.452059	0.999995	0.452631	1	0.453094	0.999995	0.0122582	0.999992	0.0122627	0.999996	0.00912526	0.999995	0.00912522	0.99999	0.00913263	0.999963	0.00919066	0.999926
0.526913	1	0.526767	1	0.452658	0.999995	0.45206	0.999995	0.452632	1	0.453095	0.999995	0.0122587	0.999992	0.0122633	0.999996	0.00912568	0.999995	0.00912564	0.99999	0.00913308	0.999963	0.00919111	0.999926
0.526914	1	0.526768	1	0.452659	0.999995	0.452061	0.999995	0.452633	1	0.453096	0.999995	0.0122593	0.999992	0.0122638	0.999996	0.00912611	0.999995	0.00912606	0.99999	0.00913352	0.999963	0.00919156	0.999926
0.526915	1	0.526769	1	0.45266	0.999995	0.452062	0.999995	0.452634	1	0.453097	0.999995	0.0122599	0.999992	0.0122644	0.999996	0.00912653	0.999995	0.00912648	0.99999	0.00913396	0.999963	0.009192	0.999926
0.526916	1	0.52677	1	0.452661	0.999995	0.452063	0.999995	0.452635	1	0.453099	0.999995	0.0122604	0.999992	0.012265	0.999996	0.00912695	0.999995	0.0091269	0.99999	0.0091344	0.999963	0.00919245	0.999926
0.526917	1	0.526771	1	0.452662	0.999995	0.452064	0.999995	0.452636	1	0.4531	0.999995	0.012261	0.999992	0.0122655	0.999996	0.00912737	0.999995	0.00912732	0.99999	0.00913484	0.999963	0.00919289	0.999926
0.526918	1	0.526772	1	0.452663	0.999995	0.452065	0.999995	0.452637	1	0.453101	0.999995	0.0122615	0.999992	0.0122661	0.999996	0.00912779	0.999995	0.00912775	0.99999	0.00913528	0.999963	0.00919334	0.999926
0.526919	1	0.526773	1	0.452664	0.999995	0.452066	0.999995	0.452639	1	0.453102	0.999995	0.0122621	0.999992	0.0122667	0.999996	0.00912821	0.999995	0.00912817	0.99999	0.00913572	0.999963	0.00919379	0.999926
0.52692	1	0.526774	1	0.452665	0.999995	0.452068	0.999995	0.45264	1	0.453103	0.999995	0.0122627	0.999992	0.0122672	0.999996	0.00912864	0.999995	0.00912859	0.99999	0.00913616	0.999963	0.00919424	0.999926
0.526921	1	0.526775	1	0.452667	0.999995	0.452069	0.999995	0.452641	1	0.453104	0.999995	0.0122632	0.999992	0.0122678	0.999996	0.00912906	0.999995	0.00912901	0.99999	0.0091366	0.999963	0.00919468	0.999926
0.526922	1	0.526776	1	0.452668	0.999995	0.45207	0.999995	0.452642	1	0.453105	0.999995	0.0122638	0.999992	0.0122684	0.999996	0.00912948	0.999995	0.00912943	0.99999	0.00913704	0.999963	0.00919513	0.999926
0.526923	1	0.526777	1	0.452669	0.999995	0.452071	0.999995	0.452643	1	0.453106	0.999995	0.0122644	0.999992	0.0122689	0.999996	0.0091299	0.999995	0.00912986	0.99999	0.00913748	0.999963	0.00919558	0.999926
0.526924	1	0.526778	1	0.45267	0.999995	0.452072	0.999995	0.452644	1	0.453107	0.999995	0.0122649	0.999992	0.0122695	0.999996	0.00913032	0.999995	0.00913028	0.99999	0.00913792	0.999963	0.00919602	0.999926
0.526925	1	0.526779	1	0.452671	0.999995	0.452073	0.999995	0.452645	1	0.453108	0.999995	0.0122655	0.999992	0.0122701	0.999996	0.00913075	0.999995	0.0091307	0.99999	0.00913837	0.999963	0.00919647	0.999926
0.526926	1	0.52678	1	0.452672	0.999995	0.452074	0.999995	0.452646	1	0.453109	0.999995	0.0122661	0.999992	0.0122706	0.999996	0.00913117	0.999995	0.00913112	0.99999	0.00913876	0.999958	0.00919692	0.999926
0.526927	1	0.526781	1	0.452673	0.999995	0.452075	0.999995	0.452647	1	0.45311	0.999995	0.0122666	0.999992	0.0122712	0.999996	0.00913159	0.999995	0.00913155	0.99999	0.0091392	0.999958	0.00919736	0.999926
0.526928	1	0.526783	1	0.452674	0.999995	0.452076	0.999995	0.452648	1	0.453112	0.999995	0.0122672	0.999992	0.0122718	0.999996	0.00913201	0.999995	0.00913197	0.99999	0.00913964	0.999958	0.00919781	0.999926
0.526929	1	0.526784	1	0.452675	0.999995	0.452077	0.999995	0.452649	1	0.453113	0.999995	0.0122678	0.999992	0.0122723	0.999996	0.00913244	0.999995	0.00913239	0.99999	0.00914008	0.999958	0.00919826	0.999926
0.52693	1	0.526785	1	0.452676	0.999995	0.452078	0.999995	0.45265	1	0.453114	0.999995	0.0122683	0.999992	0.0122729	0.999996	0.00913286	0.999995	0.00913281	0.99999	0.00914052	0.999958	0.00919871	0.999926
0.526931	1	0.526786	1	0.452677	0.999995	0.452079	0.999995	0.452652	1	0.453115	0.999995	0.0122689	0.999992	0.0122734	0.999996	0.00913328	0.999995	0.00913323	0.99999	0.00914097	0.999958	0.00919915	0.999926
0.526933	1	0.526787	1	0.452678	0.999995	0.45208	0.999995	0.452653	1	0.453116	0.999995	0.0122695	0.999992	0.012274	0.999996	0.0091337	0.999995	0.00913366	0.99999	0.00914141	0.999958	0.0091996	0.999926
0.526934	1	0.526788	1	0.452679	0.999995	0.452081	0.999995	0.452654	1	0.453117	0.999995	0.01227	0.999992	0.0122746	0.999996	0.00913413	0.999995	0.00913408	0.99999	0.00914185	0.999958	0.00920005	0.999926
0.526935	1	0.526789	1	0.45268	0.999995	0.452082	0.999995	0.452655	1	0.453118	0.999995	0.0122706	0.999992	0.0122751	0.999996	0.00913455	0.999995	0.0091345	0.99999	0.00914229	0.999958	0.0092005	0.999926
0.526936	1	0.52679	1	0.452681	0.999995	0.452083	0.999995	0.452656	1	0.453119	0.999995	0.0122711	0.999992	0.0122757	0.999996	0.00913497	0.999995	0.00913492	0.99999	0.00914273	0.999958	0.00920094	0.999926
0.526937	1	0.526791	1	0.452682	0.999995	0.452084	0.999995	0.452657	1	0.45312	0.999995	0.0122717	0.999992	0.0122763	0.999996	0.00913539	0.999995	0.00913535	0.99999	0.00914317	0.999958	0.00920139	0.999926
0.526938	1	0.526792	1	0.452683	0.999995	0.452085	0.999995	0.452658	1	0.453121	0.999995	0.0122723	0.999992	0.0122768	0.999996	0.00913582	0.999995	0.00913577	0.99999	0.00914361	0.999958	0.00920184	0.999926
0.526939	1	0.526793	1	0.452684	0.999995	0.452086	0.999995	0.452659	1	0.453122	0.999995	0.0122728	0.999992	0.0122774	0.999996	0.00913624	0.999995	0.00913619	0.99999	0.00914406	0.999958	0.00920229	0.999926
0.52694	1	0.526794	1	0.452685	0.999995	0.452087	0.999995	0.45266	1	0.453121	0.999989	0.0122734	0.999992	0.012278	0.999996	0.00913666	0.999995	0.00913662	0.99999	0.0091445	0.999958	0.00920273	0.999926
0.526941	1	0.526795	1	0.452686	0.999995	0.452088	0.999995	0.452661	1	0.453122	0.999989	0.012274	0.999992	0.0122785	0.999996	0.00913708	0.999995	0.00913704	0.99999	0.00914494	0.999958	0.00920318	0.999926
0.526942	1	0.526796	1	0.452687	0.999995	0.452089	0.999995	0.452662	1	0.453123	0.999989	0.0122745	0.999992	0.0122791	0.999996	0.00913751	0.999995	0.00913746	0.99999	0.00914538	0.999958	0.00920363	0.999926
0.526943	1	0.526797	1	0.452688	0.999995	0.45209	0.999995	0.452663	1	0.453124	0.999989	0.0122751	0.999992	0.0122797	0.999996	0.00913793	0.999995	0.00913788	0.99999	0.00914582	0.999958	0.00920408	0.999926
0.526944	1	0.526798	1	0.452689	0.999995	0.452091	0.999995	0.452665	1	0.453125	0.999989	0.0122757	0.999992	0.0122802	0.999996	0.00913835	0.999995	0.00913831	0.99999	0.00914627	0.999958	0.00920452	0.999926
0.526945	1	0.526799	1	0.45269	0.999995	0.452092	0.999995	0.452666	1	0.453127	0.999989	0.0122762	0.999992	0.0122808	0.999996	0.00913878	0.999995	0.00913873	0.99999	0.00914671	0.999958	0.00920497	0.999926
0.526946	1	0.5268	1	0.452691	0.999995	0.452093	0.999995	0.452667	1	0.453128	0.999989	0.0122768	0.999992	0.0122813	0.999992	0.0091392	0.999995	0.00913915	0.99999	0.00914715	0.999958	0.00920542	0.999926
0.526947	1	0.526801	1	0.452692	0.999995	0.452094	0.999995	0.452668	1	0.453129	0.999989	0.0122774	0.999992	0.0122819	0.999992	0.00913962	0.999995	0.00913958	0.99999	0.00914759	0.999958	0.00920587	0.999926
0.526948	1	0.526802	1	0.452694	0.999995	0.452095	0.999995	0.452669	1	0.45313	0.999989	0.0122779	0.999992	0.0122825	0.999992	0.00914005	0.999995	0.00914	0.99999	0.00914803	0.999958	0.00920632	0.999926
0.526949	1	0.526803	1	0.452695	0.999995	0.452097	0.999995	0.45267	1	0.453131	0.999989	0.0122785	0.999992	0.012283	0.999992	0.00914047	0.999995	0.00914042	0.99999	0.00914848	0.999958	0.00920676	0.999926
0.52695	1	0.526804	1	0.452696	0.999995	0.452098	0.999995	0.452671	1	0.453132	0.999989	0.0122791	0.999992	0.0122836	0.999992	0.00914089	0.999995	0.00914084	0.99999	0.00914892	0.999958	0.00920721	0.999926
0.526951	1	0.526805	1	0.452697	0.999995	0.452099	0.999995	0.452672	1	0.453133	0.999989	0.0122796	0.999992	0.0122842	0.999992	0.00914131	0.999995	0.00914127	0.99999	0.00914936	0.999958	0.00920766	0.999926
0.526952	1	0.526806	1	0.452698	0.999995	0.4521	0.999995	0.452673	1	0.453134	0.999989	0.0122802	0.999992	0.0122847	0.999992	0.00914174	0.999995	0.00914169	0.99999	0.0091498	0.999958	0.00920811	0.999926
0.526953	1	0.526807	1	0.452699	0.999995	0.452101	0.999995	0.452674	1	0.453135	0.999989	0.0122808	0.999992	0.0122853	0.999992	0.00914216	0.999995	0.00914211	0.99999	0.00915024	0.999958	0.00920856	0.999926
0.526954	1	0.526809	1	0.4527	0.999995	0.452102	0.999995	0.452675	1	0.453136	0.999989	0.0122813	0.999992	0.0122859	0.999992	0.00914258	0.999995	0.00914254	0.99999	0.00915069	0.999958	0.009209	0.999926
0.526955	1	0.52681	1	0.452701	0.999995	0.452103	0.999995	0.452676	1	0.453137	0.999989	0.0122819	0.999992	0.0122864	0.999992	0.00914301	0.999995	0.00914296	0.99999	0.00915113	0.999958	0.00920945	0.999926
0.526956	1	0.526811	1	0.452702	0.999995	0.452104	0.999995	0.452678	1	0.453138	0.999989	0.0122825	0.999992	0.012287	0.999992	0.00914343	0.999995	0.00914338	0.99999	0.00915157	0.999958	0.0092099	0.999926
0.526958	1	0.526812	1	0.452703	0.999995	0.452105	0.999995	0.452679	1	0.45314	0.999989	0.012283	0.999992	0.0122876	0.999992	0.00914385	0.999995	0.00914381	0.99999	0.00915201	0.999958	0.00921035	0.999926
0.526959	1	0.526813	1	0.452704	0.999995	0.452106	0.999995	0.45268	1	0.453141	0.999989	0.0122836	0.999992	0.0122881	0.999992	0.00914428	0.999995	0.00914423	0.99999	0.00915246	0.999958	0.0092108	0.999926
0.52696	1	0.526814	1	0.452705	0.999995	0.452107	0.999995	0.452681	1	0.453142	0.999989	0.0122842	0.999992	0.0122887	0.999992	0.0091447	0.999995	0.00914465	0.99999	0.0091529	0.999958	0.00921125	0.999926
0.526961	1	0.526815	1	0.452706	0.999995	0.452108	0.999995	0.452682	1	0.453143	0.999989	0.0122847	0.999992	0.0122893	0.999992	0.00914512	0.999995	0.00914508	0.99999	0.00915334	0.999958	0.00921169	0.999926
0.526962	1	0.526816	1	0.452707	0.999995	0.452109	0.999995	0.452683	1	0.453144	0.999989	0.0122853	0.999992	0.0122898	0.999992	0.00914555	0.999995	0.0091455	0.99999	0.00915378	0.999958	0.00921214	0.999926
0.526963	1	0.526817	1	0.452708	0.999995	0.45211	0.999995	0.452684	1	0.453145	0.999989	0.0122859	0.999992	0.0122904	0.999992	0.00914597	0.999995	0.00914593	0.99999	0.00915423	0.999958	0.00921259	0.999926
0.526964	1	0.526818	1	0.452709	0.999995	0.452111	0.999995	0.452685	1	0.453146	0.999989	0.0122864	0.999992	0.012291	0.999992	0.0091464	0.999995	0.00914635	0.99999	0.00915467	0.999958	0.00921304	0.999926
0.526965	1	0.526819	1	0.45271	0.999995	0.452112	0.999995	0.452686	1	0.453147	0.999989	0.012287	0.999992	0.0122915	0.999992	0.00914682	0.999995	0.00914677	0.99999	0.00915511	0.999958	0.00921349	0.999926
0.526966	1	0.52682	1	0.452711	0.999995	0.452113	0.999995	0.452687	1	0.453148	0.999989	0.0122876	0.999992	0.0122921	0.999992	0.00914724	0.999995	0.0091472	0.99999	0.00915555	0.999958	0.00921394	0.999926
0.526967	1	0.526821	1	0.452712	0.999995	0.452114	0.999995	0.452688	1	0.453149	0.999989	0.0122881	0.999992	0.0122927	0.999992	0.00914767	0.999995	0.00914762	0.99999	0.009156	0.999958	0.00921439	0.999926
0.526968	1	0.526822	1	0.452713	0.999995	0.452115	0.999995	0.452689	1	0.45315	0.999989	0.0122887	0.999992	0.0122932	0.999992	0.00914809	0.999995	0.00914804	0.99999	0.00915644	0.999958	0.00921484	0.999926
0.526969	1	0.526823	1	0.452714	0.999995	0.452116	0.999995	0.452691	1	0.453151	0.999989	0.0122893	0.999992	0.0122938	0.999992	0.00914851	0.999995	0.00914847	0.99999	0.00915688	0.999958	0.00921528	0.999926
0.52697	1	0.526824	1	0.452715	0.999995	0.452117	0.999995	0.452692	1	0.453153	0.999989	0.0122898	0.999992	0.0122944	0.999992	0.00914894	0.999995	0.00914889	0.99999	0.00915733	0.999958	0.00921573	0.999926
0.526971	1	0.526825	1	0.452716	0.999995	0.452118	0.999995	0.452693	1	0.453154	0.999989	0.0122904	0.999992	0.0122949	0.999992	0.00914936	0.999995	0.00914932	0.99999	0.00915777	0.999958	0.00921618	0.999926
0.526972	1	0.526826	1	0.452717	0.999995	0.452119	0.999995	0.452694	1	0.453155	0.999989	0.012291	0.999992	0.0122955	0.999992	0.00914979	0.999995	0.00914974	0.99999	0.00915821	0.999958	0.00921663	0.999926
0.526973	1	0.526827	1	0.452718	0.999995	0.45212	0.999995	0.452695	1	0.453156	0.999989	0.0122915	0.999992	0.0122961	0.999992	0.00915021	0.999995	0.00915016	0.99999	0.00915866	0.999958	0.00921708	0.999926
0.526974	1	0.526828	1	0.452719	0.999995	0.452121	0.999995	0.452696	1	0.453157	0.999989	0.0122921	0.999992	0.0122966	0.999992	0.00915063	0.999995	0.00915059	0.99999	0.0091591	0.999958	0.00921753	0.999926
0.526975	1	0.526829	1	0.45272	0.999995	0.452122	0.999995	0.452697	1	0.453158	0.999989	0.0122927	0.999992	0.0122972	0.999992	0.00915106	0.999995	0.00915101	0.99999	0.00915954	0.999958	0.00921798	0.999926
0.526976	1	0.52683	1	0.452722	0.999995	0.452123	0.999995	0.452698	1	0.453159	0.999989	0.0122932	0.999992	0.0122978	0.999992	0.00915148	0.999995	0.00915144	0.99999	0.00915998	0.999958	0.00921843	0.999926
0.526977	1	0.526831	1	0.452723	0.999995	0.452124	0.999995	0.452699	1	0.45316	0.999989	0.0122938	0.999992	0.0122983	0.999992	0.00915191	0.999995	0.00915186	0.99999	0.00916043	0.999958	0.00921888	0.999926
0.526978	1	0.526832	1	0.452724	0.999995	0.452125	0.999995	0.4527	1	0.453161	0.999989	0.0122944	0.999992	0.0122989	0.999992	0.00915233	0.999995	0.00915228	0.99999	0.00916087	0.999958	0.00921933	0.999926
0.526979	1	0.526834	1	0.452725	0.999995	0.452127	0.999995	0.452701	1	0.453162	0.999989	0.0122949	0.999992	0.0122995	0.999992	0.00915275	0.999995	0.00915271	0.99999	0.00916131	0.999958	0.00921978	0.999926
0.52698	1	0.526835	1	0.452726	0.999995	0.452128	0.999995	0.452702	1	0.453163	0.999989	0.0122955	0.999992	0.0123	0.999992	0.00915318	0.999995	0.00915313	0.99999	0.00916176	0.999958	0.00922022	0.999926
0.526982	1	0.526836	1	0.452727	0.999995	0.452129	0.999995	0.452703	1	0.453165	0.999989	0.0122961	0.999992	0.0123006	0.999992	0.0091536	0.999995	0.00915356	0.99999	0.0091622	0.999958	0.00922067	0.999926
0.526983	1	0.526837	1	0.452728	0.999995	0.45213	0.999995	0.452705	1	0.453166	0.999989	0.0122966	0.999992	0.0123012	0.999992	0.00915403	0.999995	0.00915398	0.99999	0.00916264	0.999958	0.00922112	0.999926
0.526984	1	0.526838	1	0.452729	0.999995	0.452131	0.999995	0.452706	1	0.453167	0.999989	0.0122972	0.999992	0.0123017	0.999992	0.00915445	0.999995	0.00915441	0.99999	0.00916309	0.999958	0.00922157	0.999926
0.526985	1	0.526839	1	0.45273	0.999995	0.452132	0.999995	0.452707	1	0.453168	0.999989	0.0122978	0.999992	0.0123023	0.999992	0.00915488	0.999995	0.00915483	0.99999	0.00916353	0.999958	0.00922202	0.999926
0.526986	1	0.52684	1	0.452731	0.999995	0.452133	0.999995	0.452708	1	0.453169	0.999989	0.0122983	0.999992	0.0123029	0.999992	0.0091553	0.999995	0.00915525	0.99999	0.00916398	0.999958	0.00922247	0.999926
0.526987	1	0.526841	1	0.452732	0.999995	0.452134	0.999995	0.452709	1	0.45317	0.999989	0.0122989	0.999992	0.0123034	0.999992	0.00915573	0.999995	0.00915568	0.99999	0.00916442	0.999958	0.00922292	0.999926
0.526988	1	0.526842	1	0.452733	0.999995	0.452135	0.999995	0.45271	1	0.453171	0.999989	0.0122995	0.999992	0.012304	0.999992	0.00915615	0.999995	0.0091561	0.99999	0.00916486	0.999958	0.00922337	0.999926
0.526989	1	0.526843	1	0.452734	0.999995	0.452136	0.999995	0.452711	1	0.453172	0.999989	0.0123	0.999992	0.0123046	0.999992	0.00915657	0.999995	0.00915653	0.99999	0.00916531	0.999958	0.00922382	0.999926
0.52699	1	0.526844	1	0.452735	0.999995	0.452137	0.999995	0.452712	1	0.453173	0.999989	0.0123006	0.999992	0.0123051	0.999992	0.009157	0.999995	0.00915695	0.99999	0.00916575	0.999958	0.00922427	0.999926
0.526991	1	0.526845	1	0.452736	0.999995	0.452138	0.999995	0.452713	1	0.453174	0.999989	0.0123012	0.999992	0.0123057	0.999992	0.00915742	0.999995	0.00915738	0.99999	0.00916619	0.999958	0.00922472	0.999926
0.526992	1	0.526846	1	0.452737	0.999995	0.452139	0.999995	0.452714	1	0.453175	0.999989	0.0123017	0.999992	0.0123063	0.999992	0.00915785	0.999995	0.0091578	0.99999	0.00916664	0.999958	0.00922517	0.999926
0.526993	1	0.526847	1	0.452738	0.999995	0.45214	0.999995	0.452715	1	0.453176	0.999989	0.0123023	0.999992	0.0123069	0.999992	0.00915827	0.999995	0.00915823	0.99999	0.00916708	0.999958	0.00922562	0.999926
0.526994	1	0.526848	1	0.452739	0.999995	0.452141	0.999995	0.452716	1	0.453178	0.999989	0.0123029	0.999992	0.0123074	0.999992	0.0091587	0.999995	0.00915865	0.99999	0.00916753	0.999958	0.00922607	0.999926
0.526995	1	0.526849	1	0.45274	0.999995	0.452142	0.999995	0.452718	1	0.453179	0.999989	0.0123034	0.999992	0.012308	0.999992	0.00915912	0.999995	0.00915908	0.99999	0.00916797	0.999958	0.00922652	0.999926
0.526996	1	0.52685	1	0.452741	0.999995	0.452143	0.999995	0.452719	1	0.45318	0.999989	0.012304	0.999992	0.0123086	0.999992	0.00915955	0.999995	0.0091595	0.99999	0.00916841	0.999958	0.00922697	0.999926
0.526997	1	0.526851	1	0.452742	0.999995	0.452144	0.999995	0.45272	1	0.453181	0.999989	0.0123046	0.999992	0.0123091	0.999992	0.00915997	0.999995	0.00915993	0.99999	0.00916886	0.999958	0.00922742	0.999926
0.526998	1	0.526852	1	0.452743	0.999995	0.452145	0.999995	0.452721	1	0.453182	0.999989	0.0123052	0.999992	0.0123097	0.999992	0.0091604	0.999995	0.00916035	0.99999	0.0091693	0.999958	0.00922787	0.999926
0.526999	1	0.526853	1	0.452744	0.999995	0.452146	0.999995	0.452722	1	0.453183	0.999989	0.0123057	0.999992	0.0123103	0.999992	0.00916082	0.999995	0.00916078	0.99999	0.00916975	0.999958	0.00922832	0.999926
0.527	1	0.526854	1	0.452745	0.999995	0.452147	0.999995	0.452723	1	0.453184	0.999989	0.0123063	0.999992	0.0123108	0.999992	0.00916125	0.999995	0.0091612	0.99999	0.00917019	0.999958	0.00922877	0.999926
0.527001	1	0.526855	1	0.452746	0.999995	0.452148	0.999995	0.452724	1	0.453185	0.999989	0.0123069	0.999992	0.0123114	0.999992	0.00916167	0.999995	0.00916163	0.99999	0.00917063	0.999958	0.00922922	0.999926
0.527002	1	0.526856	1	0.452747	0.999995	0.452149	0.999995	0.452725	1	0.453186	0.999989	0.0123074	0.999992	0.012312	0.999992	0.0091621	0.999995	0.00916205	0.99999	0.00917108	0.999958	0.00922962	0.999921
0.527003	1	0.526858	1	0.452749	0.999995	0.45215	0.999995	0.452726	1	0.453187	0.999989	0.012308	0.999992	0.0123125	0.999992	0.00916252	0.999995	0.00916248	0.99999	0.00917152	0.999958	0.00923007	0.999921
0.527004	1	0.526859	1	0.45275	0.999995	0.452151	0.999995	0.452727	1	0.453188	0.999989	0.0123086	0.999992	0.0123131	0.999992	0.00916295	0.999995	0.0091629	0.99999	0.00917197	0.999958	0.00923052	0.999921
0.527005	1	0.52686	1	0.452751	0.999995	0.452152	0.999995	0.452728	1	0.453189	0.999989	0.0123091	0.999992	0.0123137	0.999992	0.00916337	0.999995	0.00916333	0.99999	0.00917241	0.999958	0.00923097	0.999921
0.527007	1	0.526861	1	0.452752	0.999995	0.452153	0.999995	0.452729	1	0.453191	0.999989	0.0123097	0.999992	0.0123142	0.999992	0.0091638	0.999995	0.00916375	0.99999	0.00917286	0.999958	0.00923142	0.999921
0.527008	1	0.526862	1	0.452753	0.999995	0.452154	0.999995	0.452731	1	0.453192	0.999989	0.0123103	0.999992	0.0123148	0.999992	0.00916422	0.999995	0.00916418	0.99999	0.0091733	0.999958	0.00923187	0.999921
0.527009	1	0.526863	1	0.452754	0.999995	0.452156	0.999995	0.452732	1	0.453193	0.999989	0.0123108	0.999992	0.0123154	0.999992	0.00916465	0.999995	0.0091646	0.99999	0.00917375	0.999958	0.00923232	0.999921
0.52701	1	0.526864	1	0.452755	0.999995	0.452157	0.999995	0.452733	1	0.453194	0.999989	0.0123114	0.999992	0.012316	0.999992	0.00916507	0.999995	0.00916503	0.99999	0.00917419	0.999958	0.00923278	0.999921
0.527011	1	0.526865	1	0.452756	0.999995	0.452158	0.999995	0.452734	1	0.453195	0.999989	0.012312	0.999992	0.0123165	0.999992	0.0091655	0.999995	0.00916545	0.99999	0.00917463	0.999958	0.00923323	0.999921
0.527012	1	0.526866	1	0.452757	0.999995	0.452159	0.999995	0.452735	1	0.453196	0.999989	0.0123125	0.999992	0.0123171	0.999992	0.00916593	0.999995	0.00916588	0.99999	0.00917508	0.999958	0.00923368	0.999921
0.527013	1	0.526867	1	0.452758	0.999995	0.45216	0.999995	0.452736	1	0.453197	0.999989	0.0123131	0.999992	0.0123177	0.999992	0.00916635	0.999995	0.0091663	0.99999	0.00917552	0.999958	0.00923413	0.999921
0.527014	1	0.526868	1	0.452759	0.999995	0.452161	0.999995	0.452737	1	0.453198	0.999989	0.0123137	0.999992	0.0123182	0.999992	0.00916678	0.999995	0.00916673	0.99999	0.00917597	0.999958	0.00923458	0.999921
0.527015	1	0.526869	1	0.45276	0.999995	0.452162	0.999995	0.452738	1	0.453199	0.999989	0.0123143	0.999992	0.0123188	0.999992	0.0091672	0.999995	0.00916716	0.99999	0.00917641	0.999958	0.00923503	0.999921
0.527016	1	0.52687	1	0.452761	0.999995	0.452163	0.999995	0.452739	1	0.4532	0.999989	0.0123148	0.999992	0.0123194	0.999992	0.00916763	0.999995	0.00916758	0.99999	0.00917686	0.999958	0.00923548	0.999921
0.527017	1	0.526871	1	0.452762	0.999995	0.452164	0.999995	0.45274	1	0.453201	0.999989	0.0123154	0.999992	0.0123199	0.999992	0.00916805	0.999995	0.00916801	0.99999	0.0091773	0.999958	0.00923593	0.999921
0.527018	1	0.526872	1	0.452763	0.999995	0.452165	0.999995	0.452741	1	0.453203	0.999989	0.012316	0.999992	0.0123205	0.999992	0.00916848	0.999995	0.00916843	0.99999	0.00917775	0.999958	0.00923638	0.999921
0.527019	1	0.526873	1	0.452764	0.999995	0.452166	0.999995	0.452742	1	0.453204	0.999989	0.0123165	0.999992	0.0123211	0.999992	0.0091689	0.999995	0.00916886	0.99999	0.00917819	0.999958	0.00923683	0.999921
0.52702	1	0.526874	1	0.452765	0.999995	0.452167	0.999995	0.452744	1	0.453205	0.999989	0.0123171	0.999992	0.0123216	0.999992	0.00916933	0.999995	0.00916928	0.99999	0.00917864	0.999958	0.00923728	0.999921
0.527021	1	0.526875	1	0.452766	0.999995	0.452168	0.999995	0.452745	1	0.453206	0.999989	0.0123177	0.999992	0.0123222	0.999992	0.00916976	0.999995	0.00916971	0.99999	0.00917908	0.999958	0.00923773	0.999921
0.527022	1	0.526876	1	0.452767	0.999995	0.452169	0.999995	0.452746	1	0.453207	0.999989	0.0123182	0.999992	0.0123228	0.999992	0.00917018	0.999995	0.00917014	0.99999	0.00917953	0.999958	0.00923819	0.999921
0.527023	1	0.526877	1	0.452768	0.999995	0.45217	0.999995	0.452747	1	0.453208	0.999989	0.0123188	0.999992	0.0123234	0.999992	0.00917061	0.999995	0.00917056	0.99999	0.00917997	0.999958	0.00923864	0.999921
0.527024	1	0.526878	1	0.452769	0.999995	0.452171	0.999995	0.452748	1	0.453209	0.999989	0.0123194	0.999992	0.0123239	0.999992	0.00917103	0.999995	0.00917099	0.99999	0.00918042	0.999958	0.00923909	0.999921
0.527025	1	0.526879	1	0.45277	0.999995	0.452172	0.999995	0.452749	1	0.45321	0.999989	0.0123199	0.999992	0.0123245	0.999992	0.00917146	0.999995	0.00917141	0.99999	0.00918086	0.999958	0.00923954	0.999921
0.527026	1	0.52688	1	0.452771	0.999995	0.452173	0.999995	0.45275	1	0.453211	0.999989	0.0123205	0.999992	0.0123251	0.999992	0.00917189	0.999995	0.00917184	0.99999	0.00918131	0.999958	0.00923999	0.999921
0.527027	1	0.526881	1	0.452772	0.999995	0.452174	0.999995	0.452751	1	0.453212	0.999989	0.0123211	0.999992	0.0123256	0.999992	0.00917231	0.999995	0.00917227	0.99999	0.00918175	0.999958	0.00924044	0.999921
0.527028	1	0.526883	1	0.452773	0.999995	0.452175	0.999995	0.452752	1	0.453213	0.999989	0.0123217	0.999992	0.0123262	0.999992	0.00917274	0.999995	0.00917269	0.99999	0.0091822	0.999958	0.00924089	0.999921
0.527029	1	0.526884	1	0.452774	0.999995	0.452176	0.999995	0.452753	1	0.453214	0.999989	0.0123222	0.999992	0.0123268	0.999992	0.00917316	0.999995	0.00917312	0.99999	0.00918265	0.999958	0.00924134	0.999921
0.527031	1	0.526885	1	0.452776	0.999995	0.452177	0.999995	0.452754	1	0.453216	0.999989	0.0123228	0.999992	0.0123274	0.999992	0.00917359	0.999995	0.00917354	0.99999	0.00918309	0.999958	0.0092418	0.999921
0.527032	1	0.526886	1	0.452777	0.999995	0.452178	0.999995	0.452755	1	0.453217	0.999989	0.0123234	0.999992	0.0123279	0.999992	0.00917402	0.999995	0.00917397	0.99999	0.00918354	0.999958	0.00924225	0.999921
0.527033	1	0.526887	1	0.452778	0.999995	0.452179	0.999995	0.452757	1	0.453218	0.999989	0.0123239	0.999992	0.0123285	0.999992	0.00917444	0.999995	0.0091744	0.99999	0.00918398	0.999958	0.0092427	0.999921
0.527034	1	0.526888	1	0.452779	0.999995	0.45218	0.999995	0.452758	1	0.453219	0.999989	0.0123245	0.999992	0.0123291	0.999992	0.00917487	0.999995	0.00917482	0.99999	0.00918443	0.999958	0.00924315	0.999921
0.527035	1	0.526889	1	0.45278	0.999995	0.452181	0.999995	0.452759	1	0.45322	0.999989	0.0123251	0.999992	0.0123296	0.999992	0.00917529	0.999995	0.00917525	0.99999	0.00918487	0.999958	0.0092436	0.999921
0.527036	1	0.52689	1	0.452781	0.999995	0.452182	0.999995	0.45276	1	0.453221	0.999989	0.0123256	0.999992	0.0123302	0.999992	0.00917572	0.999995	0.00917567	0.99999	0.00918532	0.999958	0.00924405	0.999921
0.527037	1	0.526891	1	0.452782	0.999995	0.452183	0.999995	0.452761	1	0.453222	0.999989	0.0123262	0.999992	0.0123308	0.999992	0.00917615	0.999995	0.0091761	0.99999	0.00918576	0.999958	0.00924451	0.999921
0.527038	1	0.526892	1	0.452783	0.999995	0.452185	0.999995	0.452762	1	0.453223	0.999989	0.0123268	0.999992	0.0123313	0.999992	0.00917657	0.999995	0.00917653	0.99999	0.00918621	0.999958	0.00924496	0.999921
0.527039	1	0.526893	1	0.452784	0.999995	0.452186	0.999995	0.452763	1	0.453224	0.999989	0.0123274	0.999992	0.0123319	0.999992	0.009177	0.999995	0.00917695	0.99999	0.00918666	0.999958	0.00924541	0.999921
0.52704	1	0.526894	1	0.452785	0.999995	0.452187	0.999995	0.452764	1	0.453225	0.999989	0.0123279	0.999992	0.0123325	0.999992	0.00917743	0.999995	0.00917738	0.99999	0.0091871	0.999958	0.00924586	0.999921
0.527041	1	0.526895	1	0.452786	0.999995	0.452188	0.999995	0.452765	1	0.453226	0.999989	0.0123285	0.999992	0.0123331	0.999992	0.00917785	0.999995	0.00917781	0.99999	0.00918755	0.999958	0.00924631	0.999921
0.527042	1	0.526896	1	0.452787	0.999995	0.452189	0.999995	0.452766	1	0.453227	0.999989	0.0123291	0.999992	0.0123336	0.999992	0.00917828	0.999995	0.00917823	0.99999	0.00918799	0.999958	0.00924676	0.999921
0.527043	1	0.526897	1	0.452788	0.999995	0.45219	0.999995	0.452767	1	0.453229	0.999989	0.0123296	0.999992	0.0123342	0.999992	0.00917871	0.999995	0.00917866	0.99999	0.00918844	0.999958	0.00924722	0.999921
0.527044	1	0.526898	1	0.452789	0.999995	0.452191	0.999995	0.452768	1	0.45323	0.999989	0.0123302	0.999992	0.0123348	0.999992	0.00917913	0.999995	0.00917909	0.99999	0.00918889	0.999958	0.00924767	0.999921
0.527045	1	0.526899	1	0.45279	0.999995	0.452192	0.999995	0.45277	1	0.453231	0.999989	0.0123308	0.999992	0.0123353	0.999992	0.00917956	0.999995	0.00917951	0.99999	0.00918933	0.999958	0.00924812	0.999921
0.527046	1	0.5269	1	0.452791	0.999995	0.452193	0.999995	0.452771	1	0.453232	0.999989	0.0123314	0.999992	0.0123359	0.999992	0.00917999	0.999995	0.00917994	0.99999	0.00918978	0.999958	0.00924857	0.999921
0.527047	1	0.526901	1	0.452792	0.999995	0.452194	0.999995	0.452772	1	0.453233	0.999989	0.0123319	0.999992	0.0123365	0.999992	0.00918041	0.999995	0.00918037	0.99999	0.00919022	0.999958	0.00924902	0.999921
0.527048	1	0.526902	1	0.452793	0.999995	0.452195	0.999995	0.452773	1	0.453234	0.999989	0.0123325	0.999992	0.0123371	0.999992	0.00918084	0.999995	0.00918079	0.99999	0.00919067	0.999958	0.00924948	0.999921
0.527049	1	0.526903	1	0.452794	0.999995	0.452196	0.999995	0.452774	1	0.453235	0.999989	0.0123331	0.999992	0.0123376	0.999992	0.00918127	0.999995	0.00918122	0.99999	0.00919112	0.999958	0.00924993	0.999921
0.52705	1	0.526904	1	0.452795	0.999995	0.452197	0.999995	0.452775	1	0.453236	0.999989	0.0123336	0.999992	0.0123382	0.999992	0.00918169	0.999995	0.00918165	0.99999	0.00919156	0.999958	0.00925038	0.999921
0.527051	1	0.526905	1	0.452796	0.999995	0.452198	0.999995	0.452776	1	0.453237	0.999989	0.0123342	0.999992	0.0123388	0.999992	0.00918212	0.999995	0.00918207	0.99999	0.00919201	0.999958	0.00925083	0.999921
0.527052	1	0.526906	1	0.452797	0.999995	0.452199	0.999995	0.452777	1	0.453238	0.999989	0.0123348	0.999992	0.0123393	0.999992	0.00918255	0.999995	0.0091825	0.99999	0.00919246	0.999958	0.00925129	0.999921
0.527053	1	0.526908	1	0.452798	0.999995	0.4522	0.999995	0.452778	1	0.453239	0.999989	0.0123353	0.999992	0.0123399	0.999992	0.00918298	0.999995	0.00918293	0.99999	0.0091929	0.999958	0.00925174	0.999921
0.527054	1	0.526909	1	0.452799	0.999995	0.452201	0.999995	0.452779	1	0.453241	0.999989	0.0123359	0.999992	0.0123405	0.999992	0.0091834	0.999995	0.00918336	0.99999	0.00919335	0.999958	0.00925219	0.999921
0.527056	1	0.52691	1	0.4528	0.999995	0.452202	0.999995	0.45278	1	0.453242	0.999989	0.0123365	0.999992	0.0123411	0.999992	0.00918383	0.999995	0.00918378	0.99999	0.00919379	0.999958	0.00925264	0.999921
0.527057	1	0.526911	1	0.452801	0.999995	0.452203	0.999995	0.452781	1	0.453243	0.999989	0.0123371	0.999992	0.0123416	0.999992	0.00918426	0.999995	0.00918421	0.99999	0.00919424	0.999958	0.0092531	0.999921
0.527058	1	0.526912	1	0.452802	0.999995	0.452204	0.999995	0.452783	1	0.453244	0.999989	0.0123376	0.999992	0.0123422	0.999992	0.00918468	0.999995	0.00918464	0.99999	0.00919469	0.999958	0.00925355	0.999921
0.527059	1	0.526913	1	0.452804	0.999995	0.452205	0.999995	0.452784	1	0.453245	0.999989	0.0123382	0.999992	0.0123428	0.999992	0.00918511	0.999995	0.00918506	0.99999	0.00919513	0.999958	0.009254	0.999921
0.52706	1	0.526914	1	0.452805	0.999995	0.452206	0.999995	0.452785	1	0.453246	0.999989	0.0123388	0.999992	0.0123433	0.999992	0.00918554	0.999995	0.00918549	0.99999	0.00919558	0.999958	0.00925445	0.999921
0.527061	1	0.526915	1	0.452806	0.999995	0.452207	0.999995	0.452786	1	0.453247	0.999989	0.0123393	0.999992	0.0123439	0.999992	0.00918597	0.999995	0.00918592	0.99999	0.00919603	0.999958	0.00925491	0.999921
0.527062	1	0.526916	1	0.452807	0.999995	0.452208	0.999995	0.452787	1	0.453248	0.999989	0.0123399	0.999992	0.0123445	0.999992	0.00918639	0.999995	0.00918635	0.99999	0.00919647	0.999958	0.00925536	0.999921
0.527063	1	0.526917	1	0.452808	0.999995	0.452209	0.999995	0.452788	1	0.453249	0.999989	0.0123405	0.999992	0.0123451	0.999992	0.00918682	0.999995	0.00918677	0.99999	0.00919692	0.999958	0.00925581	0.999921
0.527064	1	0.526918	1	0.452809	0.999995	0.45221	0.999995	0.452789	1	0.45325	0.999989	0.0123411	0.999992	0.0123456	0.999992	0.00918725	0.999995	0.0091872	0.99999	0.00919737	0.999958	0.00925627	0.999921
0.527065	1	0.526919	1	0.45281	0.999995	0.452211	0.999995	0.45279	1	0.453251	0.999989	0.0123416	0.999992	0.0123462	0.999992	0.00918768	0.999995	0.00918763	0.99999	0.00919781	0.999958	0.00925672	0.999921
0.527066	1	0.52692	1	0.452811	0.999995	0.452212	0.999995	0.452791	1	0.453252	0.999989	0.0123422	0.999992	0.0123468	0.999992	0.0091881	0.999995	0.00918806	0.99999	0.00919826	0.999958	0.00925717	0.999921
0.527067	1	0.526921	1	0.452812	0.999995	0.452214	0.999995	0.452792	1	0.453254	0.999989	0.0123428	0.999992	0.0123473	0.999992	0.00918853	0.999995	0.00918848	0.99999	0.00919871	0.999958	0.00925762	0.999921
0.527068	1	0.526922	1	0.452813	0.999995	0.452215	0.999995	0.452793	1	0.453255	0.999989	0.0123433	0.999992	0.0123479	0.999992	0.00918896	0.999995	0.00918891	0.99999	0.00919916	0.999958	0.00925808	0.999921
0.527069	1	0.526923	1	0.452814	0.999995	0.452216	0.999995	0.452794	1	0.453256	0.999989	0.0123439	0.999992	0.0123485	0.999992	0.00918939	0.999995	0.00918934	0.99999	0.0091996	0.999958	0.00925853	0.999921
0.52707	1	0.526924	1	0.452815	0.999995	0.452217	0.999995	0.452796	1	0.453257	0.999989	0.0123445	0.999992	0.0123491	0.999992	0.00918981	0.999995	0.00918977	0.99999	0.00920005	0.999958	0.00925898	0.999921
0.527071	1	0.526925	1	0.452816	0.999995	0.452218	0.999995	0.452797	1	0.453258	0.999989	0.0123451	0.999992	0.0123496	0.999992	0.00919024	0.999995	0.00919019	0.99999	0.0092005	0.999958	0.00925944	0.999921
0.527072	1	0.526926	1	0.452817	0.999995	0.452219	0.999995	0.452798	1	0.453259	0.999989	0.0123456	0.999992	0.0123502	0.999992	0.00919067	0.999995	0.00919062	0.99999	0.00920094	0.999958	0.00925989	0.999921
0.527073	1	0.526927	1	0.452818	0.999995	0.45222	0.999995	0.452799	1	0.45326	0.999989	0.0123462	0.999992	0.0123508	0.999992	0.0091911	0.999995	0.00919105	0.99999	0.00920139	0.999958	0.00926034	0.999921
0.527074	1	0.526928	1	0.452819	0.999995	0.452221	0.999995	0.4528	1	0.453261	0.999989	0.0123468	0.999992	0.0123514	0.999992	0.00919152	0.999995	0.00919148	0.99999	0.00920184	0.999958	0.0092608	0.999921
0.527075	1	0.526929	1	0.45282	0.999995	0.452222	0.999995	0.452801	1	0.453262	0.999989	0.0123474	0.999992	0.0123519	0.999992	0.00919195	0.999995	0.00919191	0.99999	0.00920229	0.999958	0.00926125	0.999921
0.527076	1	0.52693	1	0.452821	0.999995	0.452223	0.999995	0.452802	1	0.453263	0.999989	0.0123479	0.999992	0.0123525	0.999992	0.00919238	0.999995	0.00919233	0.99999	0.00920273	0.999958	0.0092617	0.999921
0.527077	1	0.526931	1	0.452822	0.999995	0.452224	0.999995	0.452803	1	0.453264	0.999989	0.0123485	0.999992	0.0123531	0.999992	0.00919281	0.999995	0.00919276	0.99999	0.00920318	0.999958	0.00926216	0.999921
0.527078	1	0.526933	1	0.452823	0.999995	0.452225	0.999995	0.452804	1	0.453265	0.999989	0.0123491	0.999992	0.0123536	0.999992	0.00919324	0.999995	0.00919319	0.99999	0.00920363	0.999958	0.00926261	0.999921
0.52708	1	0.526934	1	0.452824	0.999995	0.452226	0.999995	0.452805	1	0.453267	0.999989	0.0123496	0.999992	0.0123542	0.999992	0.00919366	0.999995	0.00919362	0.99999	0.00920408	0.999958	0.00926306	0.999921
0.527081	1	0.526935	1	0.452825	0.999995	0.452227	0.999995	0.452806	1	0.453268	0.999989	0.0123502	0.999992	0.0123548	0.999992	0.00919409	0.999995	0.00919405	0.99999	0.00920452	0.999958	0.00926352	0.999921
0.527082	1	0.526936	1	0.452826	0.999995	0.452228	0.999995	0.452807	1	0.453269	0.999989	0.0123508	0.999992	0.0123554	0.999992	0.00919452	0.999995	0.00919447	0.99999	0.00920497	0.999958	0.00926397	0.999921
0.527083	1	0.526937	1	0.452827	0.999995	0.452229	0.999995	0.452809	1	0.45327	0.999989	0.0123514	0.999992	0.0123559	0.999992	0.00919495	0.999995	0.0091949	0.99999	0.00920542	0.999958	0.00926442	0.999921
0.527084	1	0.526938	1	0.452828	0.999995	0.45223	0.999995	0.45281	1	0.453271	0.999989	0.0123519	0.999992	0.0123565	0.999992	0.00919538	0.999995	0.00919533	0.99999	0.00920587	0.999958	0.00926488	0.999921
0.527085	1	0.526939	1	0.452829	0.999995	0.452231	0.999995	0.452811	1	0.453272	0.999989	0.0123525	0.999992	0.0123571	0.999992	0.0091958	0.999995	0.00919576	0.99999	0.00920631	0.999958	0.00926533	0.999921
0.527086	1	0.52694	1	0.452831	0.999995	0.452232	0.999995	0.452812	1	0.453273	0.999989	0.0123531	0.999992	0.0123577	0.999992	0.00919623	0.999995	0.00919619	0.99999	0.00920676	0.999958	0.00926579	0.999921
0.527087	1	0.526941	1	0.452832	0.999995	0.452233	0.999995	0.452813	1	0.453274	0.999989	0.0123536	0.999992	0.0123582	0.999992	0.00919666	0.999995	0.00919661	0.99999	0.00920721	0.999958	0.00926624	0.999921
0.527088	1	0.526942	1	0.452833	0.999995	0.452234	0.999995	0.452814	1	0.453275	0.999989	0.0123542	0.999992	0.0123588	0.999992	0.00919709	0.999995	0.00919704	0.99999	0.00920766	0.999958	0.00926669	0.999921
0.527089	1	0.526943	1	0.452834	0.999995	0.452235	0.999995	0.452815	1	0.453276	0.999989	0.0123548	0.999992	0.0123594	0.999992	0.00919752	0.999995	0.00919747	0.99999	0.00920811	0.999958	0.00926715	0.999921
0.52709	1	0.526944	1	0.452835	0.999995	0.452236	0.999995	0.452816	1	0.453277	0.999989	0.0123554	0.999992	0.0123599	0.999992	0.00919795	0.999995	0.0091979	0.99999	0.00920855	0.999958	0.0092676	0.999921
0.527091	1	0.526945	1	0.452836	0.999995	0.452237	0.999995	0.452817	1	0.453279	0.999989	0.0123559	0.999992	0.0123605	0.999992	0.00919838	0.999995	0.00919833	0.99999	0.009209	0.999958	0.00926806	0.999921
0.527092	1	0.526946	1	0.452837	0.999995	0.452238	0.999995	0.452818	1	0.45328	0.999989	0.0123565	0.999992	0.0123611	0.999992	0.0091988	0.999995	0.00919876	0.99999	0.00920945	0.999958	0.00926851	0.999921
0.527093	1	0.526947	1	0.452838	0.999995	0.452239	0.999995	0.452819	1	0.453281	0.999989	0.0123571	0.999992	0.0123617	0.999992	0.00919923	0.999995	0.00919919	0.99999	0.0092099	0.999958	0.00926896	0.999921
0.527094	1	0.526948	1	0.452839	0.999995	0.45224	0.999995	0.45282	1	0.453282	0.999989	0.0123577	0.999992	0.0123622	0.999992	0.00919966	0.999995	0.00919961	0.99999	0.00921035	0.999958	0.00926942	0.999921
0.527095	1	0.526949	1	0.45284	0.999995	0.452241	0.999995	0.452822	1	0.453283	0.999989	0.0123582	0.999992	0.0123628	0.999992	0.00920009	0.999995	0.00920004	0.99999	0.00921079	0.999958	0.00926987	0.999921
0.527096	1	0.52695	1	0.452841	0.999995	0.452243	0.999995	0.452823	1	0.453284	0.999989	0.0123588	0.999992	0.0123634	0.999992	0.00920052	0.999995	0.00920047	0.99999	0.00921124	0.999958	0.00927033	0.999921
0.527097	1	0.526951	1	0.452842	0.999995	0.452244	0.999995	0.452824	1	0.453285	0.999989	0.0123594	0.999992	0.012364	0.999992	0.00920095	0.999995	0.0092009	0.99999	0.00921169	0.999958	0.00927078	0.999921
0.527098	1	0.526952	1	0.452843	0.999995	0.452245	0.999995	0.452825	1	0.453286	0.999989	0.01236	0.999992	0.0123645	0.999992	0.00920138	0.999995	0.00920133	0.99999	0.00921214	0.999958	0.00927123	0.999921
0.527099	1	0.526953	1	0.452844	0.999995	0.452246	0.999995	0.452826	1	0.453287	0.999989	0.0123605	0.999992	0.0123651	0.999992	0.0092018	0.999995	0.00920176	0.99999	0.00921259	0.999958	0.00927169	0.999921
0.5271	1	0.526954	1	0.452845	0.999995	0.452247	0.999995	0.452827	1	0.453288	0.999989	0.0123611	0.999992	0.0123657	0.999992	0.00920223	0.999995	0.00920219	0.99999	0.00921303	0.999958	0.00927214	0.999921
0.527101	1	0.526955	1	0.452846	0.999995	0.452248	0.999995	0.452828	1	0.453289	0.999989	0.0123617	0.999992	0.0123663	0.999992	0.00920266	0.999995	0.00920262	0.99999	0.00921348	0.999958	0.0092726	0.999921
0.527102	1	0.526956	1	0.452847	0.999995	0.452249	0.999995	0.452829	1	0.45329	0.999989	0.0123622	0.999992	0.0123668	0.999992	0.00920309	0.999995	0.00920304	0.99999	0.00921393	0.999958	0.00927305	0.999921
0.527103	1	0.526958	1	0.452848	0.999995	0.45225	0.999995	0.45283	1	0.453292	0.999989	0.0123628	0.999992	0.0123674	0.999992	0.00920352	0.999995	0.00920347	0.99999	0.00921438	0.999958	0.00927351	0.999921
0.527105	1	0.526959	1	0.452849	0.999995	0.452251	0.999995	0.452831	1	0.453293	0.999989	0.0123634	0.999992	0.012368	0.999992	0.00920395	0.999995	0.0092039	0.99999	0.00921483	0.999958	0.00927396	0.999921
0.527106	1	0.52696	1	0.45285	0.999995	0.452252	0.999995	0.452832	1	0.453294	0.999989	0.012364	0.999992	0.0123686	0.999992	0.00920438	0.999995	0.00920433	0.99999	0.00921528	0.999958	0.00927442	0.999921
0.527107	1	0.526961	1	0.452851	0.999995	0.452253	0.999995	0.452833	1	0.453295	0.999989	0.0123645	0.999992	0.0123691	0.999992	0.00920481	0.999995	0.00920476	0.99999	0.00921573	0.999958	0.00927487	0.999921
0.527108	1	0.526962	1	0.452852	0.999995	0.452254	0.999995	0.452835	1	0.453296	0.999989	0.0123651	0.999992	0.0123697	0.999992	0.00920524	0.999995	0.00920519	0.99999	0.00921617	0.999958	0.00927533	0.999921
0.527109	1	0.526963	1	0.452853	0.999995	0.452255	0.999995	0.452836	1	0.453297	0.999989	0.0123657	0.999992	0.0123703	0.999992	0.00920567	0.999995	0.00920562	0.99999	0.00921662	0.999958	0.00927578	0.999921
0.52711	1	0.526964	1	0.452854	0.999995	0.452256	0.999995	0.452837	1	0.453298	0.999989	0.0123663	0.999992	0.0123709	0.999992	0.00920609	0.999995	0.00920605	0.99999	0.00921707	0.999958	0.00927623	0.999921
0.527111	1	0.526965	1	0.452855	0.999995	0.452257	0.999995	0.452838	1	0.453299	0.999989	0.0123668	0.999992	0.0123714	0.999992	0.00920652	0.999995	0.00920648	0.99999	0.00921752	0.999958	0.00927669	0.999921
0.527112	1	0.526966	1	0.452856	0.999995	0.452258	0.999995	0.452839	1	0.4533	0.999989	0.0123674	0.999992	0.012372	0.999992	0.00920695	0.999995	0.00920691	0.99999	0.00921797	0.999958	0.00927714	0.999921
0.527113	1	0.526967	1	0.452858	0.999995	0.452259	0.999995	0.45284	1	0.453301	0.999989	0.012368	0.999992	0.0123726	0.999992	0.00920738	0.999995	0.00920734	0.99999	0.00921842	0.999958	0.0092776	0.999921
0.527114	1	0.526968	1	0.452859	0.999995	0.45226	0.999995	0.452841	1	0.453302	0.999989	0.0123686	0.999992	0.0123731	0.999992	0.00920781	0.999995	0.00920776	0.99999	0.00921887	0.999958	0.00927805	0.999921
0.527115	1	0.526969	1	0.45286	0.999995	0.452261	0.999995	0.452842	1	0.453303	0.999989	0.0123691	0.999992	0.0123737	0.999992	0.00920824	0.999995	0.00920819	0.99999	0.00921932	0.999958	0.00927851	0.999921
0.527116	1	0.52697	1	0.452861	0.999995	0.452262	0.999995	0.452843	1	0.453305	0.999989	0.0123697	0.999992	0.0123743	0.999992	0.00920867	0.999995	0.00920862	0.99999	0.00921977	0.999958	0.00927896	0.999921
0.527117	1	0.526971	1	0.452862	0.999995	0.452263	0.999995	0.452844	1	0.453306	0.999989	0.0123703	0.999992	0.0123749	0.999992	0.0092091	0.999995	0.00920905	0.99999	0.00922021	0.999958	0.00927942	0.999921
0.527118	1	0.526972	1	0.452863	0.999995	0.452264	0.999995	0.452845	1	0.453307	0.999989	0.0123709	0.999992	0.0123754	0.999992	0.00920953	0.999995	0.00920948	0.99999	0.00922066	0.999958	0.00927988	0.999921
0.527119	1	0.526973	1	0.452864	0.999995	0.452265	0.999995	0.452846	1	0.453308	0.999989	0.0123714	0.999992	0.012376	0.999992	0.00920996	0.999995	0.00920991	0.99999	0.00922111	0.999958	0.00928033	0.999921
0.52712	1	0.526974	1	0.452865	0.999995	0.452266	0.999995	0.452848	1	0.453309	0.999989	0.012372	0.999992	0.0123766	0.999992	0.00921039	0.999995	0.00921034	0.99999	0.00922156	0.999958	0.00928079	0.999921
0.527121	1	0.526975	1	0.452866	0.999995	0.452267	0.999995	0.452849	1	0.45331	0.999989	0.0123726	0.999992	0.0123772	0.999992	0.00921082	0.999995	0.00921077	0.99999	0.00922201	0.999958	0.00928124	0.999921
0.527122	1	0.526976	1	0.452867	0.999995	0.452268	0.999995	0.45285	1	0.453311	0.999989	0.0123732	0.999992	0.0123777	0.999992	0.00921125	0.999995	0.0092112	0.99999	0.00922246	0.999958	0.0092817	0.999921
0.527123	1	0.526977	1	0.452868	0.999995	0.452269	0.999995	0.452851	1	0.453312	0.999989	0.0123737	0.999992	0.0123783	0.999992	0.00921168	0.999995	0.00921163	0.99999	0.00922291	0.999958	0.00928215	0.999921
0.527124	1	0.526978	1	0.452869	0.999995	0.45227	0.999995	0.452852	1	0.453313	0.999989	0.0123743	0.999992	0.0123789	0.999992	0.00921211	0.999995	0.00921206	0.99999	0.00922336	0.999958	0.00928261	0.999921
0.527125	1	0.526979	1	0.45287	0.999995	0.452272	0.999995	0.452853	1	0.453314	0.999989	0.0123749	0.999992	0.0123795	0.999992	0.00921254	0.999995	0.00921249	0.99999	0.00922381	0.999958	0.00928306	0.999921
0.527126	1	0.52698	1	0.452871	0.999995	0.452273	0.999995	0.452854	1	0.453315	0.999989	0.0123755	0.999992	0.01238	0.999992	0.00921297	0.999995	0.00921292	0.99999	0.00922426	0.999958	0.00928352	0.999921
0.527127	1	0.526982	1	0.452872	0.999995	0.452274	0.999995	0.452855	1	0.453317	0.999989	0.012376	0.999992	0.0123806	0.999992	0.0092134	0.999995	0.00921335	0.99999	0.00922471	0.999958	0.00928397	0.999921
0.527129	1	0.526983	1	0.452873	0.999995	0.452275	0.999995	0.452856	1	0.453318	0.999989	0.0123766	0.999992	0.0123812	0.999992	0.00921383	0.999995	0.00921378	0.99999	0.00922516	0.999958	0.00928443	0.999921
0.52713	1	0.526984	1	0.452874	0.999995	0.452276	0.999995	0.452857	1	0.453319	0.999989	0.0123772	0.999992	0.0123818	0.999992	0.00921426	0.999995	0.00921421	0.99999	0.00922561	0.999958	0.00928488	0.999921
0.527131	1	0.526985	1	0.452875	0.999995	0.452277	0.999995	0.452858	1	0.45332	0.999989	0.0123778	0.999992	0.0123823	0.999992	0.00921469	0.999995	0.00921464	0.99999	0.00922606	0.999958	0.00928534	0.999921
0.527132	1	0.526986	1	0.452876	0.999995	0.452278	0.999995	0.452859	1	0.453321	0.999989	0.0123783	0.999992	0.0123829	0.999992	0.00921512	0.999995	0.00921507	0.99999	0.00922651	0.999958	0.0092858	0.999921
0.527133	1	0.526987	1	0.452877	0.999995	0.452279	0.999995	0.452861	1	0.453322	0.999989	0.0123789	0.999992	0.0123835	0.999992	0.00921555	0.999995	0.0092155	0.99999	0.00922696	0.999958	0.00928625	0.999921
0.527134	1	0.526988	1	0.452878	0.999995	0.45228	0.999995	0.452862	1	0.453323	0.999989	0.0123795	0.999992	0.0123841	0.999992	0.00921598	0.999995	0.00921593	0.99999	0.00922741	0.999958	0.00928671	0.999921
0.527135	1	0.526989	1	0.452879	0.999995	0.452281	0.999995	0.452863	1	0.453324	0.999989	0.0123801	0.999992	0.0123847	0.999992	0.00921641	0.999995	0.00921636	0.99999	0.00922785	0.999958	0.00928716	0.999921
0.527136	1	0.52699	1	0.45288	0.999995	0.452282	0.999995	0.452864	1	0.453325	0.999989	0.0123806	0.999992	0.0123852	0.999992	0.00921684	0.999995	0.00921679	0.99999	0.0092283	0.999958	0.00928762	0.999921
0.527137	1	0.526991	1	0.452881	0.999995	0.452283	0.999995	0.452865	1	0.453326	0.999989	0.0123812	0.999992	0.0123858	0.999992	0.00921727	0.999995	0.00921722	0.99999	0.00922875	0.999958	0.00928808	0.999921
0.527138	1	0.526992	1	0.452882	0.999995	0.452284	0.999995	0.452866	1	0.453327	0.999989	0.0123818	0.999992	0.0123864	0.999992	0.0092177	0.999995	0.00921765	0.99999	0.0092292	0.999958	0.00928853	0.999921
0.527139	1	0.526993	1	0.452884	0.999995	0.452285	0.999995	0.452867	1	0.453328	0.999989	0.0123824	0.999992	0.012387	0.999992	0.00921813	0.999995	0.00921808	0.99999	0.00922965	0.999958	0.00928899	0.999921
0.52714	1	0.526994	1	0.452885	0.999995	0.452286	0.999995	0.452868	1	0.45333	0.999989	0.0123829	0.999992	0.0123875	0.999992	0.00921856	0.999995	0.00921851	0.99999	0.0092301	0.999958	0.00928939	0.999915
0.527141	1	0.526995	1	0.452886	0.999995	0.452287	0.999995	0.452869	1	0.453331	0.999989	0.0123835	0.999992	0.0123881	0.999992	0.00921899	0.999995	0.00921894	0.99999	0.00923055	0.999958	0.00928985	0.999915
0.527142	1	0.526996	1	0.452887	0.999995	0.452288	0.999995	0.45287	1	0.453332	0.999989	0.0123841	0.999992	0.0123887	0.999992	0.00921942	0.999995	0.00921937	0.99999	0.009231	0.999958	0.00929031	0.999915
0.527143	1	0.526997	1	0.452888	0.999995	0.452289	0.999995	0.452871	1	0.453333	0.999989	0.0123847	0.999992	0.0123893	0.999992	0.00921985	0.999995	0.0092198	0.99999	0.00923145	0.999958	0.00929076	0.999915
0.527144	1	0.526998	1	0.452889	0.999995	0.45229	0.999995	0.452872	1	0.453334	0.999989	0.0123852	0.999992	0.0123898	0.999992	0.00922028	0.999995	0.00922023	0.99999	0.00923191	0.999958	0.00929122	0.999915
0.527145	1	0.526999	1	0.45289	0.999995	0.452291	0.999995	0.452874	1	0.453335	0.999989	0.0123858	0.999992	0.0123904	0.999992	0.00922071	0.999995	0.00922066	0.99999	0.00923236	0.999958	0.00929168	0.999915
0.527146	1	0.527	1	0.452891	0.999995	0.452292	0.999995	0.452875	1	0.453336	0.999989	0.0123864	0.999992	0.012391	0.999992	0.00922114	0.999995	0.00922109	0.99999	0.00923281	0.999958	0.00929213	0.999915
0.527147	1	0.527001	1	0.452892	0.999995	0.452293	0.999995	0.452876	1	0.453337	0.999989	0.012387	0.999992	0.0123916	0.999992	0.00922157	0.999995	0.00922152	0.99999	0.00923326	0.999958	0.00929259	0.999915
0.527148	1	0.527002	1	0.452893	0.999995	0.452294	0.999995	0.452877	1	0.453338	0.999989	0.0123875	0.999992	0.0123921	0.999992	0.009222	0.999995	0.00922196	0.99999	0.00923371	0.999958	0.00929305	0.999915
0.527149	1	0.527003	1	0.452894	0.999995	0.452295	0.999995	0.452878	1	0.453339	0.999989	0.0123881	0.999992	0.0123927	0.999992	0.00922243	0.999995	0.00922239	0.99999	0.00923411	0.999952	0.0092935	0.999915
0.52715	1	0.527004	1	0.452895	0.999995	0.452296	0.999995	0.452879	1	0.45334	0.999989	0.0123887	0.999992	0.0123933	0.999992	0.00922286	0.999995	0.00922282	0.99999	0.00923456	0.999952	0.00929396	0.999915
0.527151	1	0.527005	1	0.452896	0.999995	0.452297	0.999995	0.45288	1	0.453342	0.999989	0.0123893	0.999992	0.0123939	0.999992	0.00922329	0.999995	0.00922325	0.99999	0.00923501	0.999952	0.00929442	0.999915
0.527153	1	0.527007	1	0.452897	0.999995	0.452298	0.999995	0.452881	1	0.453343	0.999989	0.0123898	0.999992	0.0123944	0.999992	0.00922373	0.999995	0.00922368	0.99999	0.00923546	0.999952	0.00929487	0.999915
0.527154	1	0.527008	1	0.452898	0.999995	0.452299	0.999995	0.452882	1	0.453344	0.999989	0.0123904	0.999992	0.012395	0.999992	0.00922416	0.999995	0.00922411	0.99999	0.00923591	0.999952	0.00929533	0.999915
0.527155	1	0.527009	1	0.452899	0.999995	0.452301	0.999995	0.452883	1	0.453345	0.999989	0.012391	0.999992	0.0123956	0.999992	0.00922459	0.999995	0.00922454	0.99999	0.00923636	0.999952	0.00929579	0.999915
0.527156	1	0.52701	1	0.4529	0.999995	0.452302	0.999995	0.452884	1	0.453346	0.999989	0.0123916	0.999992	0.0123962	0.999992	0.00922502	0.999995	0.00922497	0.99999	0.00923681	0.999952	0.00929624	0.999915
0.527157	1	0.527011	1	0.452901	0.999995	0.452303	0.999995	0.452885	1	0.453347	0.999989	0.0123921	0.999992	0.0123968	0.999992	0.00922545	0.999995	0.0092254	0.99999	0.00923726	0.999952	0.0092967	0.999915
0.527158	1	0.527012	1	0.452902	0.999995	0.452304	0.999995	0.452887	1	0.453348	0.999989	0.0123927	0.999992	0.0123973	0.999992	0.00922588	0.999995	0.00922583	0.99999	0.00923771	0.999952	0.00929716	0.999915
0.527159	1	0.527013	1	0.452903	0.999995	0.452305	0.999995	0.452888	1	0.453349	0.999989	0.0123933	0.999992	0.0123979	0.999992	0.00922631	0.999995	0.00922626	0.99999	0.00923816	0.999952	0.00929761	0.999915
0.52716	1	0.527014	1	0.452904	0.999995	0.452306	0.999995	0.452889	1	0.45335	0.999989	0.0123939	0.999992	0.0123985	0.999992	0.00922674	0.999995	0.0092267	0.99999	0.00923861	0.999952	0.00929807	0.999915
0.527161	1	0.527015	1	0.452905	0.999995	0.452307	0.999995	0.45289	1	0.453351	0.999989	0.0123945	0.999992	0.0123991	0.999992	0.00922717	0.999995	0.00922713	0.99999	0.00923907	0.999952	0.00929853	0.999915
0.527162	1	0.527016	1	0.452906	0.999995	0.452308	0.999995	0.452891	1	0.453352	0.999989	0.012395	0.999992	0.0123996	0.999992	0.0092276	0.999995	0.00922756	0.99999	0.00923952	0.999952	0.00929898	0.999915
0.527163	1	0.527017	1	0.452907	0.999995	0.452309	0.999995	0.452892	1	0.453353	0.999989	0.0123956	0.999992	0.0124002	0.999992	0.00922804	0.999995	0.00922799	0.99999	0.00923997	0.999952	0.00929944	0.999915
0.527164	1	0.527018	1	0.452908	0.999995	0.45231	0.999995	0.452893	1	0.453355	0.999989	0.0123962	0.999992	0.0124008	0.999992	0.00922847	0.999995	0.00922842	0.99999	0.00924042	0.999952	0.0092999	0.999915
0.527165	1	0.527019	1	0.452909	0.999995	0.452311	0.999995	0.452894	1	0.453356	0.999989	0.0123968	0.999992	0.0124014	0.999992	0.0092289	0.999995	0.00922885	0.99999	0.00924087	0.999952	0.00930036	0.999915
0.527166	1	0.52702	1	0.452911	0.999995	0.452312	0.999995	0.452895	1	0.453357	0.999989	0.0123973	0.999992	0.0124019	0.999992	0.00922933	0.999995	0.00922928	0.99999	0.00924132	0.999952	0.00930081	0.999915
0.527167	1	0.527021	1	0.452912	0.999995	0.452313	0.999995	0.452896	1	0.453358	0.999989	0.0123979	0.999992	0.0124025	0.999992	0.00922976	0.999995	0.00922971	0.99999	0.00924177	0.999952	0.00930127	0.999915
0.527168	1	0.527022	1	0.452913	0.999995	0.452314	0.999995	0.452897	1	0.453359	0.999989	0.0123985	0.999992	0.0124031	0.999992	0.00923019	0.999995	0.00923015	0.99999	0.00924222	0.999952	0.00930173	0.999915
0.527169	1	0.527023	1	0.452914	0.999995	0.452315	0.999995	0.452898	1	0.45336	0.999989	0.0123991	0.999992	0.0124037	0.999992	0.00923062	0.999995	0.00923058	0.99999	0.00924267	0.999952	0.00930218	0.999915
0.52717	1	0.527024	1	0.452915	0.999995	0.452316	0.999995	0.4529	1	0.453361	0.999989	0.0123996	0.999992	0.0124043	0.999992	0.00923106	0.999995	0.00923101	0.99999	0.00924313	0.999952	0.00930264	0.999915
0.527171	1	0.527025	1	0.452916	0.999995	0.452317	0.999995	0.452901	1	0.453362	0.999989	0.0124002	0.999992	0.0124048	0.999992	0.00923149	0.999995	0.00923144	0.99999	0.00924358	0.999952	0.0093031	0.999915
0.527172	1	0.527026	1	0.452917	0.999995	0.452318	0.999995	0.452902	1	0.453363	0.999989	0.0124008	0.999989	0.0124054	0.999992	0.00923192	0.999995	0.00923187	0.99999	0.00924403	0.999952	0.00930356	0.999915
0.527173	1	0.527027	1	0.452918	0.999995	0.452319	0.999995	0.452903	1	0.453364	0.999989	0.0124013	0.999989	0.012406	0.999992	0.00923235	0.999995	0.0092323	0.99999	0.00924448	0.999952	0.00930401	0.999915
0.527174	1	0.527028	1	0.452919	0.999995	0.45232	0.999995	0.452904	1	0.453365	0.999989	0.0124019	0.999989	0.0124066	0.999992	0.00923278	0.999995	0.00923274	0.99999	0.00924493	0.999952	0.00930447	0.999915
0.527175	1	0.527029	1	0.45292	0.999995	0.452321	0.999995	0.452905	1	0.453366	0.999989	0.0124025	0.999989	0.0124071	0.999992	0.00923321	0.999995	0.00923317	0.99999	0.00924538	0.999952	0.00930493	0.999915
0.527176	1	0.527031	1	0.452921	0.999995	0.452322	0.999995	0.452906	1	0.453368	0.999989	0.0124031	0.999989	0.0124077	0.999992	0.00923365	0.999995	0.0092336	0.99999	0.00924583	0.999952	0.00930539	0.999915
0.527178	1	0.527032	1	0.452922	0.999995	0.452323	0.999995	0.452907	1	0.453369	0.999989	0.0124036	0.999989	0.0124083	0.999992	0.00923408	0.999995	0.00923403	0.99999	0.00924629	0.999952	0.00930584	0.999915
0.527179	1	0.527033	1	0.452923	0.999995	0.452324	0.999995	0.452908	1	0.45337	0.999989	0.0124042	0.999989	0.0124089	0.999992	0.00923451	0.999995	0.00923446	0.99999	0.00924674	0.999952	0.0093063	0.999915
0.52718	1	0.527034	1	0.452924	0.999995	0.452325	0.999995	0.452909	1	0.453371	0.999989	0.0124048	0.999989	0.0124095	0.999992	0.00923494	0.999995	0.00923489	0.99999	0.00924719	0.999952	0.00930676	0.999915
0.527181	1	0.527035	1	0.452925	0.999995	0.452326	0.999995	0.45291	1	0.453372	0.999989	0.0124054	0.999989	0.01241	0.999992	0.00923537	0.999995	0.00923533	0.99999	0.00924764	0.999952	0.00930722	0.999915
0.527182	1	0.527036	1	0.452926	0.999995	0.452327	0.999995	0.452911	1	0.453373	0.999989	0.0124059	0.999989	0.0124106	0.999992	0.0092358	0.999995	0.00923576	0.99999	0.00924809	0.999952	0.00930768	0.999915
0.527183	1	0.527037	1	0.452927	0.999995	0.452328	0.999995	0.452913	1	0.453374	0.999989	0.0124065	0.999989	0.0124112	0.999992	0.00923624	0.999995	0.00923619	0.99999	0.00924854	0.999952	0.00930813	0.999915
0.527184	1	0.527038	1	0.452928	0.999995	0.45233	0.999995	0.452914	1	0.453375	0.999989	0.0124071	0.999989	0.0124118	0.999992	0.00923667	0.999995	0.00923662	0.99999	0.009249	0.999952	0.00930859	0.999915
0.527185	1	0.527039	1	0.452929	0.999995	0.452331	0.999995	0.452915	1	0.453376	0.999989	0.0124077	0.999989	0.0124123	0.999992	0.0092371	0.999995	0.00923705	0.99999	0.00924945	0.999952	0.00930905	0.999915
0.527186	1	0.52704	1	0.45293	0.999995	0.452332	0.999995	0.452916	1	0.453377	0.999989	0.0124083	0.999989	0.0124129	0.999992	0.00923753	0.999995	0.00923749	0.99999	0.0092499	0.999952	0.00930951	0.999915
0.527187	1	0.527041	1	0.452931	0.999995	0.452333	0.999995	0.452917	1	0.453378	0.999989	0.0124088	0.999989	0.0124135	0.999992	0.00923797	0.999995	0.00923792	0.99999	0.00925035	0.999952	0.00930997	0.999915
0.527188	1	0.527042	1	0.452932	0.999995	0.452334	0.999995	0.452918	1	0.45338	0.999989	0.0124094	0.999989	0.0124141	0.999992	0.0092384	0.999995	0.00923835	0.99999	0.0092508	0.999952	0.00931042	0.999915
0.527189	1	0.527043	1	0.452933	0.999995	0.452335	0.999995	0.452919	1	0.453381	0.999989	0.01241	0.999989	0.0124147	0.999992	0.00923883	0.999995	0.00923878	0.99999	0.00925126	0.999952	0.00931088	0.999915
0.52719	1	0.527044	1	0.452934	0.999995	0.452336	0.999995	0.45292	1	0.453382	0.999989	0.0124106	0.999989	0.0124152	0.999992	0.00923926	0.999995	0.00923922	0.99999	0.00925171	0.999952	0.00931134	0.999915
0.527191	1	0.527045	1	0.452935	0.999995	0.452337	0.999995	0.452921	1	0.453383	0.999989	0.0124111	0.999989	0.0124158	0.999992	0.00923969	0.999995	0.00923965	0.99999	0.00925216	0.999952	0.0093118	0.999915
0.527192	1	0.527046	1	0.452936	0.999995	0.452338	0.999995	0.452922	1	0.453384	0.999989	0.0124117	0.999989	0.0124164	0.999992	0.00924013	0.999995	0.00924008	0.99999	0.00925261	0.999952	0.00931226	0.999915
0.527193	1	0.527047	1	0.452938	0.999995	0.452339	0.999995	0.452923	1	0.453385	0.999989	0.0124123	0.999989	0.012417	0.999992	0.00924056	0.999995	0.00924051	0.99999	0.00925307	0.999952	0.00931272	0.999915
0.527194	1	0.527048	1	0.452939	0.999995	0.45234	0.999995	0.452924	1	0.453386	0.999989	0.0124129	0.999989	0.0124176	0.999992	0.00924099	0.999995	0.00924094	0.99999	0.00925352	0.999952	0.00931317	0.999915
0.527195	1	0.527049	1	0.45294	0.999995	0.452341	0.999995	0.452926	1	0.453387	0.999989	0.0124135	0.999989	0.0124181	0.999992	0.00924142	0.999995	0.00924138	0.99999	0.00925397	0.999952	0.00931363	0.999915
0.527196	1	0.52705	1	0.452941	0.999995	0.452342	0.999995	0.452927	1	0.453388	0.999989	0.012414	0.999989	0.0124187	0.999992	0.00924186	0.999995	0.00924181	0.99999	0.00925442	0.999952	0.00931409	0.999915
0.527197	1	0.527051	1	0.452942	0.999995	0.452343	0.999995	0.452928	1	0.453389	0.999989	0.0124146	0.999989	0.0124193	0.999992	0.00924229	0.999995	0.00924224	0.99999	0.00925487	0.999952	0.00931455	0.999915
0.527198	1	0.527052	1	0.452943	0.999995	0.452344	0.999995	0.452929	1	0.45339	0.999989	0.0124152	0.999989	0.0124199	0.999992	0.00924272	0.999995	0.00924267	0.99999	0.00925533	0.999952	0.00931501	0.999915
0.527199	1	0.527053	1	0.452944	0.999995	0.452345	0.999995	0.45293	1	0.453391	0.999989	0.0124158	0.999989	0.0124204	0.999992	0.00924315	0.999995	0.00924311	0.99999	0.00925578	0.999952	0.00931547	0.999915
0.5272	1	0.527054	1	0.452945	0.999995	0.452346	0.999995	0.452931	1	0.453393	0.999989	0.0124164	0.999989	0.012421	0.999992	0.00924359	0.999995	0.00924354	0.99999	0.00925623	0.999952	0.00931593	0.999915
0.527202	1	0.527056	1	0.452946	0.999995	0.452347	0.999995	0.452932	1	0.453394	0.999989	0.0124169	0.999989	0.0124216	0.999992	0.00924402	0.999995	0.00924397	0.99999	0.00925668	0.999952	0.00931638	0.999915
0.527203	1	0.527057	1	0.452947	0.999995	0.452348	0.999995	0.452933	1	0.453395	0.999989	0.0124175	0.999989	0.0124222	0.999992	0.00924445	0.999995	0.00924441	0.99999	0.00925714	0.999952	0.00931684	0.999915
0.527204	1	0.527058	1	0.452948	0.999995	0.452349	0.999995	0.452934	1	0.453396	0.999989	0.0124181	0.999989	0.0124228	0.999992	0.00924489	0.999995	0.00924484	0.99999	0.00925759	0.999952	0.0093173	0.999915
0.527205	1	0.527059	1	0.452949	0.999995	0.45235	0.999995	0.452935	1	0.453397	0.999989	0.0124187	0.999989	0.0124233	0.999992	0.00924532	0.999995	0.00924527	0.99999	0.00925804	0.999952	0.00931776	0.999915
0.527206	1	0.52706	1	0.45295	0.999995	0.452351	0.999995	0.452936	1	0.453398	0.999989	0.0124192	0.999989	0.0124239	0.999992	0.00924575	0.999995	0.0092457	0.99999	0.0092585	0.999952	0.00931822	0.999915
0.527207	1	0.527061	1	0.452951	0.999995	0.452352	0.999995	0.452937	1	0.453399	0.999989	0.0124198	0.999989	0.0124245	0.999992	0.00924618	0.999995	0.00924614	0.99999	0.00925895	0.999952	0.00931868	0.999915
0.527208	1	0.527062	1	0.452952	0.999995	0.452353	0.999995	0.452939	1	0.4534	0.999989	0.0124204	0.999989	0.0124251	0.999992	0.00924662	0.999995	0.00924657	0.99999	0.0092594	0.999952	0.00931914	0.999915
0.527209	1	0.527063	1	0.452953	0.999995	0.452354	0.999995	0.45294	1	0.453401	0.999989	0.012421	0.999989	0.0124257	0.999992	0.00924705	0.999995	0.009247	0.99999	0.00925985	0.999952	0.0093196	0.999915
0.52721	1	0.527064	1	0.452954	0.999995	0.452355	0.999995	0.452941	1	0.453402	0.999989	0.0124216	0.999989	0.0124262	0.999992	0.00924748	0.999995	0.00924744	0.99999	0.00926031	0.999952	0.00932006	0.999915
0.527211	1	0.527065	1	0.452955	0.999995	0.452356	0.999995	0.452942	1	0.453403	0.999989	0.0124221	0.999989	0.0124268	0.999992	0.00924792	0.999995	0.00924787	0.99999	0.00926076	0.999952	0.00932052	0.999915
0.527212	1	0.527066	1	0.452956	0.999995	0.452357	0.999995	0.452943	1	0.453405	0.999989	0.0124227	0.999989	0.0124274	0.999992	0.00924835	0.999995	0.0092483	0.99999	0.00926116	0.999947	0.00932098	0.999915
0.527213	1	0.527067	1	0.452957	0.999995	0.452359	0.999995	0.452944	1	0.453406	0.999989	0.0124233	0.999989	0.012428	0.999992	0.00924878	0.999995	0.00924874	0.99999	0.00926162	0.999947	0.00932143	0.999915
0.527214	1	0.527068	1	0.452958	0.999995	0.45236	0.999995	0.452945	1	0.453407	0.999989	0.0124239	0.999989	0.0124286	0.999992	0.00924922	0.999995	0.00924917	0.99999	0.00926207	0.999947	0.00932189	0.999915
0.527215	1	0.527069	1	0.452959	0.999995	0.452361	0.999995	0.452946	1	0.453408	0.999989	0.0124245	0.999989	0.0124291	0.999992	0.00924965	0.999995	0.0092496	0.99999	0.00926252	0.999947	0.00932235	0.999915
0.527216	1	0.52707	1	0.45296	0.999995	0.452362	0.999995	0.452947	1	0.453409	0.999989	0.012425	0.999989	0.0124297	0.999992	0.00925008	0.999995	0.00925004	0.99999	0.00926298	0.999947	0.00932281	0.999915
0.527217	1	0.527071	1	0.452961	0.999995	0.452363	0.999995	0.452948	1	0.45341	0.999989	0.0124256	0.999989	0.0124303	0.999992	0.00925052	0.999995	0.00925047	0.99999	0.00926343	0.999947	0.00932327	0.999915
0.527218	1	0.527072	1	0.452962	0.999995	0.452364	0.999995	0.452949	1	0.453411	0.999989	0.0124262	0.999989	0.0124309	0.999992	0.00925095	0.999995	0.0092509	0.99999	0.00926388	0.999947	0.00932373	0.999915
0.527219	1	0.527073	1	0.452963	0.999995	0.452365	0.999995	0.45295	1	0.453412	0.999989	0.0124268	0.999989	0.0124315	0.999992	0.00925138	0.999995	0.00925134	0.99999	0.00926434	0.999947	0.00932419	0.999915
0.52722	1	0.527074	1	0.452965	0.999995	0.452366	0.999995	0.452952	1	0.453413	0.999989	0.0124274	0.999989	0.012432	0.999992	0.00925182	0.999995	0.00925177	0.99999	0.00926479	0.999947	0.00932465	0.999915
0.527221	1	0.527075	1	0.452966	0.999995	0.452367	0.999995	0.452953	1	0.453414	0.999989	0.0124279	0.999989	0.0124326	0.999992	0.00925225	0.999995	0.0092522	0.99999	0.00926524	0.999947	0.00932511	0.999915
0.527222	1	0.527076	1	0.452967	0.999995	0.452368	0.999995	0.452954	1	0.453415	0.999989	0.0124285	0.999989	0.0124332	0.999992	0.00925268	0.999995	0.00925264	0.99999	0.0092657	0.999947	0.00932557	0.999915
0.527223	1	0.527077	1	0.452968	0.999995	0.452369	0.999995	0.452955	1	0.453416	0.999989	0.0124291	0.999989	0.0124338	0.999992	0.00925312	0.999995	0.00925307	0.99999	0.00926615	0.999947	0.00932603	0.999915
0.527224	1	0.527078	1	0.452969	0.999995	0.45237	0.999995	0.452956	1	0.453418	0.999989	0.0124297	0.999989	0.0124344	0.999992	0.00925355	0.999995	0.0092535	0.99999	0.0092666	0.999947	0.00932649	0.999915
0.527226	1	0.52708	1	0.45297	0.999995	0.452371	0.999995	0.452957	1	0.453419	0.999989	0.0124303	0.999989	0.0124349	0.999992	0.00925398	0.999995	0.00925394	0.99999	0.00926706	0.999947	0.00932695	0.999915
0.527227	1	0.527081	1	0.452971	0.999995	0.452372	0.999995	0.452958	1	0.45342	0.999989	0.0124308	0.999989	0.0124355	0.999992	0.00925442	0.999995	0.00925437	0.99999	0.00926751	0.999947	0.00932741	0.999915
0.527228	1	0.527082	1	0.452972	0.999995	0.452373	0.999995	0.452959	1	0.453421	0.999989	0.0124314	0.999989	0.0124361	0.999992	0.00925485	0.999995	0.0092548	0.99999	0.00926797	0.999947	0.00932787	0.999915
0.527229	1	0.527083	1	0.452973	0.999995	0.452374	0.999995	0.45296	1	0.453422	0.999989	0.012432	0.999989	0.0124367	0.999992	0.00925528	0.999995	0.00925524	0.99999	0.00926842	0.999947	0.00932833	0.999915
0.52723	1	0.527084	1	0.452974	0.999995	0.452375	0.999995	0.452961	1	0.453423	0.999989	0.0124326	0.999989	0.0124373	0.999992	0.00925572	0.999995	0.00925567	0.99999	0.00926887	0.999947	0.00932879	0.999915
0.527231	1	0.527085	1	0.452975	0.999995	0.452376	0.999995	0.452962	1	0.453424	0.999989	0.0124332	0.999989	0.0124378	0.999992	0.00925615	0.999995	0.00925611	0.99999	0.00926933	0.999947	0.00932925	0.999915
0.527232	1	0.527086	1	0.452976	0.999995	0.452377	0.999995	0.452963	1	0.453425	0.999989	0.0124337	0.999989	0.0124384	0.999992	0.00925659	0.999995	0.00925654	0.99999	0.00926978	0.999947	0.00932971	0.999915
0.527233	1	0.527087	1	0.452977	0.999995	0.452378	0.999995	0.452965	1	0.453426	0.999989	0.0124343	0.999989	0.012439	0.999992	0.00925702	0.999995	0.00925697	0.99999	0.00927024	0.999947	0.00933017	0.999915
0.527234	1	0.527088	1	0.452978	0.999995	0.452379	0.999995	0.452966	1	0.453427	0.999989	0.0124349	0.999989	0.0124396	0.999992	0.00925745	0.999995	0.00925741	0.99999	0.00927069	0.999947	0.00933063	0.999915
0.527235	1	0.527089	1	0.452979	0.999995	0.45238	0.999995	0.452967	1	0.453428	0.999989	0.0124355	0.999989	0.0124402	0.999992	0.00925789	0.999995	0.00925784	0.99999	0.00927114	0.999947	0.00933109	0.999915
0.527236	1	0.52709	1	0.45298	0.999995	0.452381	0.999995	0.452968	1	0.45343	0.999989	0.0124361	0.999989	0.0124407	0.999992	0.00925832	0.999995	0.00925828	0.99999	0.0092716	0.999947	0.00933155	0.999915
0.527237	1	0.527091	1	0.452981	0.999995	0.452382	0.999995	0.452969	1	0.453431	0.999989	0.0124366	0.999989	0.0124413	0.999992	0.00925876	0.999995	0.00925871	0.99999	0.00927205	0.999947	0.00933201	0.999915
0.527238	1	0.527092	1	0.452982	0.999995	0.452383	0.999995	0.45297	1	0.453432	0.999989	0.0124372	0.999989	0.0124419	0.999992	0.00925919	0.999995	0.00925914	0.99999	0.00927251	0.999947	0.00933247	0.999915
0.527239	1	0.527093	1	0.452983	0.999995	0.452384	0.999995	0.452971	1	0.453433	0.999989	0.0124378	0.999989	0.0124425	0.999992	0.00925962	0.999995	0.00925958	0.99999	0.00927296	0.999947	0.00933293	0.999915
0.52724	1	0.527094	1	0.452984	0.999995	0.452385	0.999995	0.452972	1	0.453434	0.999989	0.0124384	0.999989	0.0124431	0.999992	0.00926006	0.999995	0.00926001	0.99999	0.00927341	0.999947	0.00933339	0.999915
0.527241	1	0.527095	1	0.452985	0.999995	0.452387	0.999995	0.452973	1	0.453435	0.999989	0.012439	0.999989	0.0124437	0.999992	0.00926049	0.999995	0.00926045	0.99999	0.00927387	0.999947	0.00933385	0.999915
0.527242	1	0.527096	1	0.452986	0.999995	0.452388	0.999995	0.452974	1	0.453436	0.999989	0.0124395	0.999989	0.0124442	0.999992	0.00926093	0.999995	0.00926088	0.99999	0.00927432	0.999947	0.00933431	0.999915
0.527243	1	0.527097	1	0.452987	0.999995	0.452389	0.999995	0.452975	1	0.453437	0.999989	0.0124401	0.999989	0.0124448	0.999992	0.00926136	0.999995	0.00926132	0.99999	0.00927478	0.999947	0.00933477	0.999915
0.527244	1	0.527098	1	0.452988	0.999995	0.45239	0.999995	0.452976	1	0.453438	0.999989	0.0124407	0.999989	0.0124454	0.999992	0.0092618	0.999995	0.00926175	0.99999	0.00927523	0.999947	0.00933523	0.999915
0.527245	1	0.527099	1	0.452989	0.999995	0.452391	0.999995	0.452978	1	0.453439	0.999989	0.0124413	0.999989	0.012446	0.999992	0.00926223	0.999995	0.00926218	0.99999	0.00927569	0.999947	0.00933569	0.999915
0.527246	1	0.5271	1	0.452991	0.999995	0.452392	0.999995	0.452979	1	0.45344	0.999989	0.0124419	0.999989	0.0124466	0.999992	0.00926267	0.999995	0.00926262	0.99999	0.00927614	0.999947	0.00933615	0.999915
0.527247	1	0.527101	1	0.452992	0.999995	0.452393	0.999995	0.45298	1	0.453441	0.999989	0.0124424	0.999989	0.0124471	0.999992	0.0092631	0.999995	0.00926305	0.99999	0.00927659	0.999947	0.00933662	0.999915
0.527248	1	0.527102	1	0.452993	0.999995	0.452394	0.999995	0.452981	1	0.453443	0.999989	0.012443	0.999989	0.0124477	0.999992	0.00926353	0.999995	0.00926349	0.99999	0.00927705	0.999947	0.00933708	0.999915
0.52725	1	0.527103	1	0.452994	0.999995	0.452395	0.999995	0.452982	1	0.453444	0.999989	0.0124436	0.999989	0.0124483	0.999992	0.00926397	0.999995	0.00926392	0.99999	0.0092775	0.999947	0.00933754	0.999915
0.527251	1	0.527105	1	0.452995	0.999995	0.452396	0.999995	0.452983	1	0.453445	0.999989	0.0124442	0.999989	0.0124489	0.999992	0.0092644	0.999995	0.00926436	0.99999	0.00927796	0.999947	0.009338	0.999915
0.527252	1	0.527106	1	0.452996	0.999995	0.452397	0.999995	0.452984	1	0.453446	0.999989	0.0124448	0.999989	0.0124495	0.999992	0.00926484	0.999995	0.00926479	0.99999	0.00927841	0.999947	0.00933846	0.999915
0.527253	1	0.527107	1	0.452997	0.999995	0.452398	0.999995	0.452985	1	0.453447	0.999989	0.0124454	0.999989	0.01245	0.999992	0.00926527	0.999995	0.00926523	0.99999	0.00927887	0.999947	0.00933892	0.999915
0.527254	1	0.527108	1	0.452998	0.999995	0.452399	0.999995	0.452986	1	0.453448	0.999989	0.0124459	0.999989	0.0124506	0.999992	0.00926571	0.999995	0.00926566	0.99999	0.00927932	0.999947	0.00933938	0.999915
0.527255	1	0.527109	1	0.452999	0.999995	0.4524	0.999995	0.452987	1	0.453449	0.999989	0.0124465	0.999989	0.0124512	0.999992	0.00926614	0.999995	0.0092661	0.99999	0.00927978	0.999947	0.00933984	0.999915
0.527256	1	0.52711	1	0.453	0.999995	0.452401	0.999995	0.452988	1	0.45345	0.999989	0.0124471	0.999989	0.0124518	0.999992	0.00926658	0.999995	0.00926653	0.99999	0.00928023	0.999947	0.0093403	0.999915
0.527257	1	0.527111	1	0.453001	0.999995	0.452402	0.999995	0.452989	1	0.453451	0.999989	0.0124477	0.999989	0.0124524	0.999992	0.00926701	0.999995	0.00926697	0.99999	0.00928069	0.999947	0.00934076	0.999915
0.527258	1	0.527112	1	0.453002	0.999995	0.452403	0.999995	0.452991	1	0.453452	0.999989	0.0124483	0.999989	0.012453	0.999992	0.00926745	0.999995	0.0092674	0.99999	0.00928114	0.999947	0.00934123	0.999915
0.527259	1	0.527113	1	0.453003	0.999995	0.452404	0.999995	0.452992	1	0.453453	0.999989	0.0124488	0.999989	0.0124535	0.999992	0.00926788	0.999995	0.00926784	0.99999	0.0092816	0.999947	0.00934169	0.999915
0.52726	1	0.527114	1	0.453004	0.999995	0.452405	0.999995	0.452993	1	0.453455	0.999989	0.0124494	0.999989	0.0124541	0.999992	0.00926832	0.999995	0.00926827	0.99999	0.00928205	0.999947	0.00934215	0.999915
0.527261	1	0.527115	1	0.453005	0.999995	0.452406	0.999995	0.452994	1	0.453456	0.999989	0.01245	0.999989	0.0124547	0.999992	0.00926875	0.999995	0.00926871	0.99999	0.00928251	0.999947	0.00934261	0.999915
0.527262	1	0.527116	1	0.453006	0.999995	0.452407	0.999995	0.452995	1	0.453457	0.999989	0.0124506	0.999989	0.0124553	0.999992	0.00926919	0.999995	0.00926914	0.99999	0.00928296	0.999947	0.00934307	0.999915
0.527263	1	0.527117	1	0.453007	0.999995	0.452408	0.999995	0.452996	1	0.453458	0.999989	0.0124512	0.999989	0.0124559	0.999992	0.00926962	0.999995	0.00926958	0.99999	0.00928342	0.999947	0.00934353	0.999915
0.527264	1	0.527118	1	0.453008	0.999995	0.452409	0.999995	0.452997	1	0.453459	0.999989	0.0124518	0.999989	0.0124564	0.999992	0.00927006	0.999995	0.00927001	0.99999	0.00928387	0.999947	0.00934399	0.999915
0.527265	1	0.527119	1	0.453009	0.999995	0.45241	0.999995	0.452998	1	0.45346	0.999989	0.0124523	0.999989	0.012457	0.999992	0.00927049	0.999995	0.00927045	0.99999	0.00928433	0.999947	0.00934446	0.999915
0.527266	1	0.52712	1	0.45301	0.999995	0.452411	0.999995	0.452999	1	0.453461	0.999989	0.0124529	0.999989	0.0124576	0.999992	0.00927093	0.999995	0.00927088	0.99999	0.00928478	0.999947	0.00934492	0.999915
0.527267	1	0.527121	1	0.453011	0.999995	0.452412	0.999995	0.453	1	0.453462	0.999989	0.0124535	0.999989	0.0124582	0.999992	0.00927136	0.999995	0.00927132	0.99999	0.00928524	0.999947	0.00934538	0.999915
0.527268	1	0.527122	1	0.453012	0.999995	0.452413	0.999995	0.453001	1	0.453463	0.999989	0.0124541	0.999989	0.0124588	0.999992	0.0092718	0.999995	0.00927175	0.99999	0.0092857	0.999947	0.00934584	0.999915
0.527269	1	0.527123	1	0.453013	0.999995	0.452415	0.999995	0.453002	1	0.453464	0.999989	0.0124547	0.999989	0.0124594	0.999992	0.00927223	0.999995	0.00927219	0.99999	0.00928615	0.999947	0.0093463	0.999915
0.52727	1	0.527124	1	0.453014	0.999995	0.452416	0.999995	0.453004	1	0.453465	0.999989	0.0124552	0.999989	0.0124599	0.999992	0.00927267	0.999995	0.00927262	0.99999	0.00928661	0.999947	0.00934676	0.999915
0.527271	1	0.527125	1	0.453015	0.999995	0.452417	0.999995	0.453005	1	0.453466	0.999989	0.0124558	0.999989	0.0124605	0.999992	0.0092731	0.999995	0.00927306	0.99999	0.00928706	0.999947	0.00934723	0.999915
0.527272	1	0.527126	1	0.453016	0.999995	0.452418	0.999995	0.453006	1	0.453468	0.999989	0.0124564	0.999989	0.0124611	0.999992	0.00927354	0.999995	0.00927349	0.99999	0.00928752	0.999947	0.00934769	0.999915
0.527274	1	0.527127	1	0.453018	0.999995	0.452419	0.999995	0.453007	1	0.453469	0.999989	0.012457	0.999989	0.0124617	0.999992	0.00927398	0.999995	0.00927393	0.99999	0.00928797	0.999947	0.00934815	0.999915
0.527275	1	0.527129	1	0.453019	0.999995	0.45242	0.999995	0.453008	1	0.45347	0.999989	0.0124576	0.999989	0.0124623	0.999992	0.00927441	0.999995	0.00927436	0.99999	0.00928843	0.999947	0.00934861	0.999915
0.527276	1	0.52713	1	0.45302	0.999995	0.452421	0.999995	0.453009	1	0.453471	0.999989	0.0124582	0.999989	0.0124629	0.999992	0.00927485	0.999995	0.0092748	0.99999	0.00928889	0.999947	0.00934907	0.999915
0.527277	1	0.527131	1	0.453021	0.999995	0.452422	0.999995	0.45301	1	0.453472	0.999989	0.0124587	0.999989	0.0124634	0.999992	0.00927528	0.999995	0.00927524	0.99999	0.00928934	0.999947	0.00934954	0.999915
0.527278	1	0.527132	1	0.453022	0.999995	0.452423	0.999995	0.453011	1	0.453473	0.999989	0.0124593	0.999989	0.012464	0.999992	0.00927572	0.999995	0.00927567	0.99999	0.0092898	0.999947	0.00935	0.999915
0.527279	1	0.527133	1	0.453023	0.999995	0.452424	0.999995	0.453012	1	0.453474	0.999989	0.0124599	0.999989	0.0124646	0.999992	0.00927615	0.999995	0.00927611	0.99999	0.00929025	0.999947	0.00935046	0.999915
0.52728	1	0.527134	1	0.453024	0.999995	0.452425	0.999995	0.453013	1	0.453475	0.999989	0.0124605	0.999989	0.0124652	0.999992	0.00927659	0.999995	0.00927654	0.99999	0.00929071	0.999947	0.00935092	0.999915
0.527281	1	0.527135	1	0.453025	0.999995	0.452426	0.999995	0.453014	1	0.453476	0.999989	0.0124611	0.999989	0.0124658	0.999992	0.00927703	0.999995	0.00927698	0.99999	0.00929116	0.999947	0.00935138	0.999915
0.527282	1	0.527136	1	0.453026	0.999995	0.452427	0.999995	0.453015	1	0.453477	0.999989	0.0124617	0.999989	0.0124664	0.999992	0.00927746	0.999995	0.00927741	0.99999	0.00929162	0.999947	0.00935185	0.999915
0.527283	1	0.527137	1	0.453027	0.999995	0.452428	0.999995	0.453017	1	0.453478	0.999989	0.0124622	0.999989	0.0124669	0.999992	0.0092779	0.999995	0.00927785	0.99999	0.00929208	0.999947	0.00935231	0.999915
0.527284	1	0.527138	1	0.453028	0.999995	0.452429	0.999995	0.453018	1	0.45348	0.999989	0.0124628	0.999989	0.0124675	0.999992	0.00927833	0.999995	0.00927829	0.99999	0.00929253	0.999947	0.00935277	0.999915
0.527285	1	0.527139	1	0.453029	0.999995	0.45243	0.999995	0.453019	1	0.453481	0.999989	0.0124634	0.999989	0.0124681	0.999992	0.00927877	0.999995	0.00927872	0.99999	0.00929299	0.999947	0.00935323	0.999915
0.527286	1	0.52714	1	0.45303	0.999995	0.452431	0.999995	0.45302	1	0.453482	0.999989	0.012464	0.999989	0.0124687	0.999992	0.00927921	0.999995	0.00927916	0.99999	0.00929345	0.999947	0.0093537	0.999915
0.527287	1	0.527141	1	0.453031	0.999995	0.452432	0.999995	0.453021	1	0.453483	0.999989	0.0124646	0.999989	0.0124693	0.999992	0.00927964	0.999995	0.00927959	0.99999	0.0092939	0.999947	0.00935416	0.999915
0.527288	1	0.527142	1	0.453032	0.999995	0.452433	0.999995	0.453022	1	0.453484	0.999989	0.0124652	0.999989	0.0124699	0.999992	0.00928008	0.999995	0.00928003	0.99999	0.00929436	0.999947	0.00935462	0.999915
0.527289	1	0.527143	1	0.453033	0.999995	0.452434	0.999995	0.453023	1	0.453485	0.999989	0.0124657	0.999989	0.0124704	0.999992	0.00928051	0.999995	0.00928047	0.99999	0.00929481	0.999947	0.00935508	0.999915
0.52729	1	0.527144	1	0.453034	0.999995	0.452435	0.999995	0.453024	1	0.453486	0.999989	0.0124663	0.999989	0.012471	0.999992	0.00928095	0.999995	0.0092809	0.99999	0.00929527	0.999947	0.00935555	0.999915
0.527291	1	0.527145	1	0.453035	0.999995	0.452436	0.999995	0.453025	1	0.453487	0.999989	0.0124669	0.999989	0.0124716	0.999992	0.00928139	0.999995	0.00928134	0.99999	0.00929573	0.999947	0.00935601	0.999915
0.527292	1	0.527146	1	0.453036	0.999995	0.452437	0.999995	0.453026	1	0.453488	0.999989	0.0124675	0.999989	0.0124722	0.999992	0.00928182	0.999995	0.00928178	0.99999	0.00929618	0.999947	0.00935647	0.999915
0.527293	1	0.527147	1	0.453037	0.999995	0.452438	0.999995	0.453027	1	0.453489	0.999989	0.0124681	0.999989	0.0124728	0.999992	0.00928226	0.999995	0.00928221	0.99999	0.00929664	0.999947	0.00935693	0.999915
0.527294	1	0.527148	1	0.453038	0.999995	0.452439	0.999995	0.453028	1	0.45349	0.999989	0.0124687	0.999989	0.0124734	0.999992	0.0092827	0.999995	0.00928265	0.99999	0.0092971	0.999947	0.0093574	0.999915
0.527295	1	0.527149	1	0.453039	0.999995	0.45244	0.999995	0.45303	1	0.453491	0.999989	0.0124692	0.999989	0.0124739	0.999992	0.00928313	0.999995	0.00928308	0.99999	0.00929755	0.999947	0.00935786	0.999915
0.527296	1	0.52715	1	0.45304	0.999995	0.452441	0.999995	0.453031	1	0.453493	0.999989	0.0124698	0.999989	0.0124745	0.999992	0.00928357	0.999995	0.00928352	0.99999	0.00929801	0.999947	0.00935832	0.999915
0.527298	1	0.527151	1	0.453041	0.999995	0.452442	0.999995	0.453032	1	0.453494	0.999989	0.0124704	0.999989	0.0124751	0.999992	0.009284	0.999995	0.00928396	0.99999	0.00929847	0.999947	0.00935879	0.999915
0.527299	1	0.527153	1	0.453042	0.999995	0.452444	0.999995	0.453033	1	0.453495	0.999989	0.012471	0.999989	0.0124757	0.999992	0.00928444	0.999995	0.00928439	0.99999	0.00929892	0.999947	0.00935925	0.999915
0.5273	1	0.527154	1	0.453044	0.999995	0.452445	0.999995	0.453034	1	0.453496	0.999989	0.0124716	0.999989	0.0124763	0.999992	0.00928488	0.999995	0.00928483	0.99999	0.00929938	0.999947	0.00935971	0.999915
0.527301	1	0.527155	1	0.453045	0.999995	0.452446	0.999995	0.453035	1	0.453497	0.999989	0.0124722	0.999989	0.0124769	0.999992	0.00928531	0.999995	0.00928527	0.99999	0.00929984	0.999947	0.00936017	0.999915
0.527302	1	0.527156	1	0.453046	0.999995	0.452447	0.999995	0.453036	1	0.453498	0.999989	0.0124727	0.999989	0.0124775	0.999992	0.00928575	0.999995	0.0092857	0.99999	0.00930029	0.999947	0.00936064	0.999915
0.527303	1	0.527157	1	0.453047	0.999995	0.452448	0.999995	0.453037	1	0.453499	0.999989	0.0124733	0.999989	0.012478	0.999992	0.00928619	0.999995	0.00928614	0.99999	0.00930075	0.999947	0.0093611	0.999915
0.527304	1	0.527158	1	0.453048	0.999995	0.452449	0.999995	0.453038	1	0.4535	0.999989	0.0124739	0.999989	0.0124786	0.999992	0.00928662	0.999995	0.00928658	0.99999	0.00930121	0.999947	0.00936156	0.999915
0.527305	1	0.527159	1	0.453049	0.999995	0.45245	0.999995	0.453039	1	0.453501	0.999989	0.0124745	0.999989	0.0124792	0.999992	0.00928706	0.999995	0.00928701	0.99999	0.00930167	0.999947	0.00936203	0.999915
0.527306	1	0.52716	1	0.45305	0.999995	0.452451	0.999995	0.45304	1	0.453502	0.999989	0.0124751	0.999989	0.0124798	0.999992	0.0092875	0.999995	0.00928745	0.99999	0.00930212	0.999947	0.00936249	0.999915
0.527307	1	0.527161	1	0.453051	0.999995	0.452452	0.999995	0.453042	1	0.453503	0.999989	0.0124757	0.999989	0.0124804	0.999992	0.00928793	0.999995	0.00928789	0.99999	0.00930258	0.999947	0.00936295	0.999915
0.527308	1	0.527162	1	0.453052	0.999995	0.452453	0.999995	0.453043	1	0.453505	0.999989	0.0124762	0.999989	0.012481	0.999992	0.00928837	0.999995	0.00928832	0.99999	0.00930304	0.999947	0.00936342	0.999915
0.527309	1	0.527163	1	0.453053	0.999995	0.452454	0.999995	0.453044	1	0.453506	0.999989	0.0124768	0.999989	0.0124815	0.999992	0.00928881	0.999995	0.00928876	0.99999	0.00930349	0.999947	0.00936388	0.999915
0.52731	1	0.527164	1	0.453054	0.999995	0.452455	0.999995	0.453045	1	0.453507	0.999989	0.0124774	0.999989	0.0124821	0.999992	0.00928925	0.999995	0.0092892	0.99999	0.00930395	0.999947	0.00936434	0.999915
0.527311	1	0.527165	1	0.453055	0.999995	0.452456	0.999995	0.453046	1	0.453508	0.999989	0.012478	0.999989	0.0124827	0.999992	0.00928968	0.999995	0.00928964	0.99999	0.00930441	0.999947	0.00936481	0.999915
0.527312	1	0.527166	1	0.453056	0.999995	0.452457	0.999995	0.453047	1	0.453509	0.999989	0.0124786	0.999989	0.0124833	0.999992	0.00929012	0.999995	0.00929007	0.99999	0.00930487	0.999947	0.00936527	0.999915
0.527313	1	0.527167	1	0.453057	0.999995	0.452458	0.999995	0.453048	1	0.45351	0.999989	0.0124792	0.999989	0.0124839	0.999992	0.00929056	0.999995	0.00929051	0.99999	0.00930532	0.999947	0.00936574	0.999915
0.527314	1	0.527168	1	0.453058	0.999995	0.452459	0.999995	0.453049	1	0.453511	0.999989	0.0124797	0.999989	0.0124845	0.999992	0.00929099	0.999995	0.00929095	0.99999	0.00930578	0.999947	0.0093662	0.999915
0.527315	1	0.527169	1	0.453059	0.999995	0.45246	0.999995	0.45305	1	0.453512	0.999989	0.0124803	0.999989	0.0124851	0.999992	0.00929143	0.999995	0.00929138	0.99999	0.00930624	0.999947	0.00936666	0.999915
0.527316	1	0.52717	1	0.45306	0.999995	0.452461	0.999995	0.453051	1	0.453513	0.999989	0.0124809	0.999989	0.0124856	0.999992	0.00929187	0.999995	0.00929182	0.99999	0.0093067	0.999947	0.00936713	0.999915
0.527317	1	0.527171	1	0.453061	0.999995	0.452462	0.999995	0.453052	1	0.453514	0.999989	0.0124815	0.999989	0.0124862	0.999992	0.00929231	0.999995	0.00929226	0.99999	0.00930715	0.999947	0.00936759	0.999915
0.527318	1	0.527172	1	0.453062	0.999995	0.452463	0.999995	0.453053	1	0.453515	0.999989	0.0124821	0.999989	0.0124868	0.999992	0.00929274	0.999995	0.0092927	0.99999	0.00930761	0.999947	0.00936805	0.999915
0.527319	1	0.527173	1	0.453063	0.999995	0.452464	0.999995	0.453055	1	0.453516	0.999989	0.0124827	0.999989	0.0124874	0.999992	0.00929318	0.999995	0.00929313	0.99999	0.00930807	0.999947	0.00936852	0.999915
0.52732	1	0.527174	1	0.453064	0.999995	0.452465	0.999995	0.453056	1	0.453518	0.999989	0.0124833	0.999989	0.012488	0.999992	0.00929362	0.999995	0.00929357	0.99999	0.00930853	0.999947	0.00936898	0.999915
0.527322	1	0.527175	1	0.453065	0.999995	0.452466	0.999995	0.453057	1	0.453519	0.999989	0.0124838	0.999989	0.0124886	0.999992	0.00929405	0.999995	0.00929401	0.99999	0.00930898	0.999947	0.00936945	0.999915
0.527323	1	0.527176	1	0.453066	0.999995	0.452467	0.999995	0.453058	1	0.45352	0.999989	0.0124844	0.999989	0.0124891	0.999992	0.00929449	0.999995	0.00929445	0.99999	0.00930944	0.999947	0.00936991	0.999915
0.527324	1	0.527178	1	0.453067	0.999995	0.452468	0.999995	0.453059	1	0.453521	0.999989	0.012485	0.999989	0.0124897	0.999992	0.00929493	0.999995	0.00929488	0.99999	0.0093099	0.999947	0.00937037	0.999915
0.527325	1	0.527179	1	0.453068	0.999995	0.452469	0.999995	0.45306	1	0.453522	0.999989	0.0124856	0.999989	0.0124903	0.999992	0.00929537	0.999995	0.00929532	0.99999	0.00931036	0.999947	0.00937084	0.999915
0.527326	1	0.52718	1	0.45307	0.999995	0.45247	0.999995	0.453061	1	0.453523	0.999989	0.0124862	0.999989	0.0124909	0.999992	0.00929581	0.999995	0.00929576	0.99999	0.00931082	0.999947	0.0093713	0.999915
0.527327	1	0.527181	1	0.453071	0.999995	0.452472	0.999995	0.453062	1	0.453524	0.999989	0.0124868	0.999989	0.0124915	0.999992	0.00929624	0.999995	0.0092962	0.99999	0.00931127	0.999947	0.00937177	0.999915
0.527328	1	0.527182	1	0.453072	0.999995	0.452473	0.999995	0.453063	1	0.453525	0.999989	0.0124874	0.999989	0.0124921	0.999992	0.00929668	0.999995	0.00929663	0.99999	0.00931173	0.999947	0.00937223	0.999915
0.527329	1	0.527183	1	0.453073	0.999995	0.452474	0.999995	0.453064	1	0.453526	0.999989	0.0124879	0.999989	0.0124927	0.999992	0.00929712	0.999995	0.00929707	0.99999	0.00931219	0.999947	0.0093727	0.999915
0.52733	1	0.527184	1	0.453074	0.999995	0.452475	0.999995	0.453065	1	0.453527	0.999989	0.0124885	0.999989	0.0124932	0.999992	0.00929756	0.999995	0.00929751	0.99999	0.00931265	0.999947	0.00937316	0.999915
0.527331	1	0.527185	1	0.453075	0.999995	0.452476	0.999995	0.453066	1	0.453528	0.999989	0.0124891	0.999989	0.0124938	0.999992	0.00929799	0.999995	0.00929795	0.99999	0.00931311	0.999947	0.00937362	0.999915
0.527332	1	0.527186	1	0.453076	0.999995	0.452477	0.999995	0.453068	1	0.45353	0.999989	0.0124897	0.999989	0.0124944	0.999992	0.00929843	0.999995	0.00929838	0.99999	0.00931356	0.999947	0.00937409	0.999915
0.527333	1	0.527187	1	0.453077	0.999995	0.452478	0.999995	0.453069	1	0.453531	0.999989	0.0124903	0.999989	0.012495	0.999992	0.00929887	0.999995	0.00929882	0.99999	0.00931402	0.999947	0.00937455	0.999915
0.527334	1	0.527188	1	0.453078	0.999995	0.452479	0.999995	0.45307	1	0.453532	0.999989	0.0124909	0.999989	0.0124956	0.999992	0.00929931	0.999995	0.00929926	0.99999	0.00931448	0.999947	0.00937502	0.999915
0.527335	1	0.527189	1	0.453079	0.999995	0.45248	0.999995	0.453071	1	0.453533	0.999989	0.0124915	0.999989	0.0124962	0.999992	0.00929975	0.999995	0.0092997	0.99999	0.00931494	0.999947	0.00937548	0.999915
0.527336	1	0.52719	1	0.45308	0.999995	0.452481	0.999995	0.453072	1	0.453534	0.999989	0.012492	0.999989	0.0124968	0.999992	0.00930018	0.999995	0.00930014	0.99999	0.0093154	0.999947	0.00937595	0.999915
0.527337	1	0.527191	1	0.453081	0.999995	0.452482	0.999995	0.453073	1	0.453535	0.999989	0.0124926	0.999989	0.0124973	0.999992	0.00930062	0.999995	0.00930057	0.99999	0.00931586	0.999947	0.00937641	0.999915
0.527338	1	0.527192	1	0.453082	0.999995	0.452483	0.999995	0.453074	1	0.453536	0.999989	0.0124932	0.999989	0.0124979	0.999992	0.00930106	0.999995	0.00930101	0.99999	0.00931631	0.999947	0.00937688	0.999915
0.527339	1	0.527193	1	0.453083	0.999995	0.452484	0.999995	0.453075	1	0.453537	0.999989	0.0124938	0.999989	0.0124985	0.999992	0.0093015	0.999995	0.00930145	0.99999	0.00931677	0.999947	0.00937734	0.999915
0.52734	1	0.527194	1	0.453084	0.999995	0.452485	0.999995	0.453076	1	0.453538	0.999989	0.0124944	0.999989	0.0124991	0.999992	0.00930194	0.999995	0.00930189	0.99999	0.00931723	0.999947	0.00937781	0.999915
0.527341	1	0.527195	1	0.453085	0.999995	0.452486	0.999995	0.453077	1	0.453539	0.999989	0.012495	0.999989	0.0124997	0.999992	0.00930237	0.999995	0.00930233	0.99999	0.00931769	0.999947	0.00937827	0.999915
0.527342	1	0.527196	1	0.453086	0.999995	0.452487	0.999995	0.453078	1	0.45354	0.999989	0.0124956	0.999989	0.0125003	0.999992	0.00930281	0.999995	0.00930276	0.99999	0.00931815	0.999947	0.00937874	0.999915
0.527343	1	0.527197	1	0.453087	0.999995	0.452488	0.999995	0.453079	1	0.453541	0.999989	0.0124961	0.999989	0.0125009	0.999992	0.00930325	0.999995	0.0093032	0.99999	0.00931861	0.999947	0.0093792	0.999915
0.527344	1	0.527198	1	0.453088	0.999995	0.452489	0.999995	0.453081	1	0.453543	0.999989	0.0124967	0.999989	0.0125015	0.999992	0.00930369	0.999995	0.00930364	0.99999	0.00931907	0.999947	0.00937967	0.999915
0.527346	1	0.527199	1	0.453089	0.999995	0.45249	0.999995	0.453082	1	0.453544	0.999989	0.0124973	0.999989	0.012502	0.999992	0.00930413	0.999995	0.00930408	0.99999	0.00931952	0.999947	0.00938013	0.999915
0.527347	1	0.5272	1	0.45309	0.999995	0.452491	0.999995	0.453083	1	0.453545	0.999989	0.0124979	0.999989	0.0125026	0.999992	0.00930457	0.999995	0.00930452	0.99999	0.00931998	0.999947	0.0093806	0.999915
0.527348	1	0.527202	1	0.453091	0.999995	0.452492	0.999995	0.453084	1	0.453546	0.999989	0.0124985	0.999989	0.0125032	0.999992	0.009305	0.999995	0.00930496	0.99999	0.00932044	0.999947	0.00938106	0.999915
0.527349	1	0.527203	1	0.453092	0.999995	0.452493	0.999995	0.453085	1	0.453547	0.999989	0.0124991	0.999989	0.0125038	0.999992	0.00930544	0.999995	0.0093054	0.99999	0.0093209	0.999947	0.00938153	0.999915
0.52735	1	0.527204	1	0.453093	0.999995	0.452494	0.999995	0.453086	1	0.453548	0.999989	0.0124997	0.999989	0.0125044	0.999992	0.00930588	0.999995	0.00930583	0.99999	0.00932136	0.999947	0.00938199	0.999915
0.527351	1	0.527205	1	0.453094	0.999995	0.452495	0.999995	0.453087	1	0.453549	0.999989	0.0125002	0.999989	0.012505	0.999992	0.00930632	0.999995	0.00930627	0.99999	0.00932182	0.999947	0.00938246	0.999915
0.527352	1	0.527206	1	0.453095	0.999995	0.452496	0.999995	0.453088	1	0.45355	0.999989	0.0125008	0.999989	0.0125056	0.999992	0.00930676	0.999995	0.00930671	0.99999	0.00932228	0.999947	0.00938292	0.999915
0.527353	1	0.527207	1	0.453097	0.999995	0.452497	0.999995	0.453089	1	0.453551	0.999989	0.0125014	0.999989	0.0125061	0.999992	0.0093072	0.999995	0.00930715	0.99999	0.00932274	0.999947	0.00938339	0.999915
0.527354	1	0.527208	1	0.453098	0.999995	0.452498	0.999995	0.45309	1	0.453552	0.999989	0.012502	0.999989	0.0125067	0.999992	0.00930764	0.999995	0.00930759	0.99999	0.0093232	0.999947	0.00938385	0.999915
0.527355	1	0.527209	1	0.453099	0.999995	0.4525	0.999995	0.453091	1	0.453553	0.999989	0.0125026	0.999989	0.0125073	0.999992	0.00930807	0.999995	0.00930803	0.99999	0.00932366	0.999947	0.00938432	0.999915
0.527356	1	0.52721	1	0.4531	0.999995	0.452501	0.999995	0.453092	1	0.453555	0.999989	0.0125032	0.999989	0.0125079	0.999992	0.00930851	0.999995	0.00930847	0.99999	0.00932411	0.999947	0.00938478	0.999915
0.527357	1	0.527211	1	0.453101	0.999995	0.452502	0.999995	0.453094	1	0.453556	0.999989	0.0125038	0.999989	0.0125085	0.999992	0.00930895	0.999995	0.0093089	0.99999	0.00932457	0.999947	0.00938525	0.999915
0.527358	1	0.527212	1	0.453102	0.999995	0.452503	0.999995	0.453095	1	0.453557	0.999989	0.0125043	0.999989	0.0125091	0.999992	0.00930939	0.999995	0.00930934	0.99999	0.00932503	0.999947	0.00938572	0.999915
0.527359	1	0.527213	1	0.453103	0.999995	0.452504	0.999995	0.453096	1	0.453558	0.999989	0.0125049	0.999989	0.0125097	0.999992	0.00930983	0.999995	0.00930978	0.99999	0.00932549	0.999947	0.00938618	0.999915
0.52736	1	0.527214	1	0.453104	0.999995	0.452505	0.999995	0.453097	1	0.453559	0.999989	0.0125055	0.999989	0.0125103	0.999992	0.00931027	0.999995	0.00931022	0.99999	0.00932595	0.999947	0.00938665	0.999915
0.527361	1	0.527215	1	0.453105	0.999995	0.452506	0.999995	0.453098	1	0.45356	0.999989	0.0125061	0.999989	0.0125108	0.999992	0.00931071	0.999995	0.00931066	0.99999	0.00932641	0.999947	0.00938711	0.999915
0.527362	1	0.527216	1	0.453106	0.999995	0.452507	0.999995	0.453099	1	0.453561	0.999989	0.0125067	0.999989	0.0125114	0.999992	0.00931115	0.999995	0.0093111	0.99999	0.00932687	0.999947	0.00938758	0.999915
0.527363	1	0.527217	1	0.453107	0.999995	0.452508	0.999995	0.4531	1	0.453562	0.999989	0.0125073	0.999989	0.012512	0.999992	0.00931159	0.999995	0.00931154	0.99999	0.00932728	0.999942	0.00938804	0.999915
0.527364	1	0.527218	1	0.453108	0.999995	0.452509	0.999995	0.453101	1	0.453563	0.999989	0.0125079	0.999989	0.0125126	0.999992	0.00931202	0.999995	0.00931198	0.99999	0.00932774	0.999942	0.00938851	0.999915
0.527365	1	0.527219	1	0.453109	0.999995	0.45251	0.999995	0.453102	1	0.453564	0.999989	0.0125085	0.999989	0.0125132	0.999992	0.00931246	0.999995	0.00931242	0.99999	0.0093282	0.999942	0.00938898	0.999915
0.527366	1	0.52722	1	0.45311	0.999995	0.452511	0.999995	0.453103	1	0.453565	0.999989	0.012509	0.999989	0.0125138	0.999992	0.0093129	0.999995	0.00931286	0.99999	0.00932866	0.999942	0.00938944	0.999915
0.527367	1	0.527221	1	0.453111	0.999995	0.452512	0.999995	0.453104	1	0.453566	0.999989	0.0125096	0.999989	0.0125144	0.999992	0.00931334	0.999995	0.0093133	0.99999	0.00932912	0.999942	0.00938991	0.999915
0.527368	1	0.527222	1	0.453112	0.999995	0.452513	0.999995	0.453105	1	0.453568	0.999989	0.0125102	0.999989	0.012515	0.999992	0.00931378	0.999995	0.00931373	0.99999	0.00932958	0.999942	0.00939037	0.999915
0.52737	1	0.527223	1	0.453113	0.999995	0.452514	0.999995	0.453107	1	0.453569	0.999989	0.0125108	0.999989	0.0125155	0.999992	0.00931422	0.999995	0.00931417	0.99999	0.00933004	0.999942	0.00939084	0.999915
0.527371	1	0.527224	1	0.453114	0.999995	0.452515	0.999995	0.453108	1	0.45357	0.999989	0.0125114	0.999989	0.0125161	0.999992	0.00931466	0.999995	0.00931461	0.99999	0.0093305	0.999942	0.00939131	0.999915
0.527372	1	0.527226	1	0.453115	0.999995	0.452516	0.999995	0.453109	1	0.453571	0.999989	0.012512	0.999989	0.0125167	0.999992	0.0093151	0.999995	0.00931505	0.99999	0.00933096	0.999942	0.00939177	0.999915
0.527373	1	0.527227	1	0.453116	0.999995	0.452517	0.999995	0.45311	1	0.453572	0.999989	0.0125126	0.999989	0.0125173	0.999992	0.00931554	0.999995	0.00931549	0.99999	0.00933142	0.999942	0.00939224	0.999915
0.527374	1	0.527228	1	0.453117	0.999995	0.452518	0.999995	0.453111	1	0.453573	0.999989	0.0125132	0.999989	0.0125179	0.999992	0.00931598	0.999995	0.00931593	0.99999	0.00933188	0.999942	0.00939271	0.999915
0.527375	1	0.527229	1	0.453118	0.999995	0.452519	0.999995	0.453112	1	0.453574	0.999989	0.0125137	0.999989	0.0125185	0.999992	0.00931642	0.999995	0.00931637	0.99999	0.00933234	0.999942	0.00939317	0.999915
0.527376	1	0.52723	1	0.453119	0.999995	0.45252	0.999995	0.453113	1	0.453575	0.999989	0.0125143	0.999989	0.0125191	0.999992	0.00931686	0.999995	0.00931681	0.99999	0.0093328	0.999942	0.00939364	0.999915
0.527377	1	0.527231	1	0.45312	0.999995	0.452521	0.999995	0.453114	1	0.453576	0.999989	0.0125149	0.999989	0.0125197	0.999992	0.0093173	0.999995	0.00931725	0.99999	0.00933326	0.999942	0.0093941	0.999915
0.527378	1	0.527232	1	0.453121	0.999995	0.452522	0.999995	0.453115	1	0.453577	0.999989	0.0125155	0.999989	0.0125203	0.999992	0.00931774	0.999995	0.00931769	0.99999	0.00933372	0.999942	0.00939457	0.999915
0.527379	1	0.527233	1	0.453123	0.999995	0.452523	0.999995	0.453116	1	0.453578	0.999989	0.0125161	0.999989	0.0125208	0.999992	0.00931818	0.999995	0.00931813	0.99999	0.00933418	0.999942	0.00939504	0.999915
0.52738	1	0.527234	1	0.453124	0.999995	0.452524	0.999995	0.453117	1	0.45358	0.999989	0.0125167	0.999989	0.0125214	0.999992	0.00931862	0.999995	0.00931857	0.99999	0.00933464	0.999942	0.0093955	0.999915
0.527381	1	0.527235	1	0.453125	0.999995	0.452525	0.999995	0.453118	1	0.453581	0.999989	0.0125173	0.999989	0.012522	0.999992	0.00931906	0.999995	0.00931901	0.99999	0.0093351	0.999942	0.00939597	0.999915
0.527382	1	0.527236	1	0.453126	0.999995	0.452526	0.999995	0.45312	1	0.453582	0.999989	0.0125179	0.999989	0.0125226	0.999992	0.0093195	0.999995	0.00931945	0.99999	0.00933556	0.999942	0.00939644	0.999915
0.527383	1	0.527237	1	0.453127	0.999995	0.452528	0.999995	0.453121	1	0.453583	0.999989	0.0125184	0.999989	0.0125232	0.999992	0.00931994	0.999995	0.00931989	0.99999	0.00933602	0.999942	0.0093969	0.999915
0.527384	1	0.527238	1	0.453128	0.999995	0.452529	0.999995	0.453122	1	0.453584	0.999989	0.012519	0.999989	0.0125238	0.999992	0.00932038	0.999995	0.00932033	0.99999	0.00933648	0.999942	0.00939737	0.999915
0.527385	1	0.527239	1	0.453129	0.999995	0.45253	0.999995	0.453123	1	0.453585	0.999989	0.0125196	0.999989	0.0125244	0.999992	0.00932077	0.99999	0.00932077	0.99999	0.00933694	0.999942	0.00939784	0.999915
0.527386	1	0.52724	1	0.45313	0.999995	0.452531	0.999995	0.453124	1	0.453586	0.999989	0.0125202	0.999989	0.012525	0.999992	0.00932121	0.99999	0.00932121	0.99999	0.0093374	0.999942	0.0093983	0.999915
0.527387	1	0.527241	1	0.453131	0.999995	0.452532	0.999995	0.453125	1	0.453587	0.999989	0.0125208	0.999989	0.0125256	0.999992	0.00932165	0.99999	0.00932165	0.99999	0.00933786	0.999942	0.00939877	0.999915
0.527388	1	0.527242	1	0.453132	0.999995	0.452533	0.999995	0.453126	1	0.453588	0.999989	0.0125214	0.999989	0.0125261	0.999992	0.00932209	0.99999	0.00932209	0.99999	0.00933832	0.999942	0.00939924	0.999915
0.527389	1	0.527243	1	0.453133	0.999995	0.452534	0.999995	0.453127	1	0.453589	0.999989	0.012522	0.999989	0.0125267	0.999992	0.00932253	0.99999	0.00932253	0.99999	0.00933878	0.999942	0.00939971	0.999915
0.52739	1	0.527244	1	0.453134	0.999995	0.452535	0.999995	0.453128	1	0.45359	0.999989	0.0125226	0.999989	0.0125273	0.999992	0.00932297	0.99999	0.00932297	0.99999	0.00933925	0.999942	0.00940017	0.999915
0.527391	1	0.527245	1	0.453135	0.999995	0.452536	0.999995	0.453129	1	0.453591	0.999989	0.0125232	0.999989	0.0125279	0.999992	0.00932341	0.99999	0.00932341	0.99999	0.00933971	0.999942	0.00940064	0.999915
0.527393	1	0.527246	1	0.453136	0.999995	0.452537	0.999995	0.45313	1	0.453593	0.999989	0.0125237	0.999989	0.0125285	0.999992	0.00932385	0.99999	0.00932385	0.99999	0.00934017	0.999942	0.00940111	0.999915
0.527394	1	0.527247	1	0.453137	0.999995	0.452538	0.999995	0.453132	1	0.453594	0.999989	0.0125243	0.999989	0.0125291	0.999992	0.00932429	0.99999	0.00932429	0.99999	0.00934063	0.999942	0.00940157	0.999915
0.527395	1	0.527248	1	0.453138	0.999995	0.452539	0.999995	0.453133	1	0.453595	0.999989	0.0125249	0.999989	0.0125297	0.999992	0.00932473	0.99999	0.00932473	0.99999	0.00934109	0.999942	0.00940204	0.999915
0.527396	1	0.52725	1	0.453139	0.999995	0.45254	0.999995	0.453134	1	0.453596	0.999989	0.0125255	0.999989	0.0125303	0.999992	0.00932517	0.99999	0.00932517	0.99999	0.00934155	0.999942	0.00940251	0.999915
0.527397	1	0.527251	1	0.45314	0.999995	0.452541	0.999995	0.453135	1	0.453597	0.999989	0.0125261	0.999989	0.0125309	0.999992	0.00932561	0.99999	0.00932561	0.99999	0.00934201	0.999942	0.00940298	0.999915
0.527398	1	0.527252	1	0.453141	0.999995	0.452542	0.999995	0.453136	1	0.453598	0.999989	0.0125267	0.999989	0.0125314	0.999992	0.00932605	0.99999	0.00932605	0.99999	0.00934247	0.999942	0.00940344	0.999915
0.527399	1	0.527253	1	0.453142	0.999995	0.452543	0.999995	0.453137	1	0.453599	0.999989	0.0125273	0.999989	0.012532	0.999992	0.00932649	0.99999	0.00932649	0.99999	0.00934293	0.999942	0.00940391	0.999915
0.5274	1	0.527254	1	0.453143	0.999995	0.452544	0.999995	0.453138	1	0.4536	0.999989	0.0125279	0.999989	0.0125326	0.999992	0.00932693	0.99999	0.00932693	0.99999	0.00934339	0.999942	0.00940438	0.999915
0.527401	1	0.527255	1	0.453144	0.999995	0.452545	0.999995	0.453139	1	0.453601	0.999989	0.0125285	0.999989	0.0125332	0.999992	0.00932737	0.99999	0.00932737	0.99999	0.00934386	0.999942	0.00940485	0.999915
0.527402	1	0.527256	1	0.453145	0.999995	0.452546	0.999995	0.45314	1	0.453602	0.999989	0.012529	0.999989	0.0125338	0.999992	0.00932781	0.99999	0.00932781	0.99999	0.00934432	0.999942	0.00940531	0.999915
0.527403	1	0.527257	1	0.453146	0.999995	0.452547	0.999995	0.453141	1	0.453603	0.999989	0.0125296	0.999989	0.0125344	0.999992	0.00932825	0.99999	0.00932825	0.99999	0.00934478	0.999942	0.00940578	0.999915
0.527404	1	0.527258	1	0.453147	0.999995	0.452548	0.999995	0.453142	1	0.453605	0.999989	0.0125302	0.999989	0.012535	0.999992	0.00932869	0.99999	0.00932869	0.99999	0.00934524	0.999942	0.00940625	0.999915
0.527405	1	0.527259	1	0.453149	0.999995	0.452549	0.999995	0.453143	1	0.453606	0.999989	0.0125308	0.999989	0.0125356	0.999992	0.00932914	0.99999	0.00932914	0.99999	0.0093457	0.999942	0.00940672	0.999915
0.527406	1	0.52726	1	0.45315	0.999995	0.45255	0.999995	0.453145	1	0.453607	0.999989	0.0125314	0.999989	0.0125362	0.999992	0.00932958	0.99999	0.00932958	0.99999	0.00934616	0.999942	0.00940718	0.999915
0.527407	1	0.527261	1	0.453151	0.999995	0.452551	0.999995	0.453146	1	0.453608	0.999989	0.012532	0.999989	0.0125367	0.999992	0.00933002	0.99999	0.00933002	0.99999	0.00934662	0.999942	0.00940765	0.999915
0.527408	1	0.527262	1	0.453152	0.999995	0.452552	0.999995	0.453147	1	0.453609	0.999989	0.0125326	0.999989	0.0125373	0.999992	0.00933046	0.99999	0.00933046	0.99999	0.00934709	0.999942	0.00940812	0.999915
0.527409	1	0.527263	1	0.453153	0.999995	0.452553	0.999995	0.453148	1	0.45361	0.999989	0.0125332	0.999989	0.0125379	0.999992	0.0093309	0.99999	0.0093309	0.99999	0.00934755	0.999942	0.00940859	0.999915
0.52741	1	0.527264	1	0.453154	0.999995	0.452554	0.999995	0.453149	1	0.453611	0.999989	0.0125338	0.999989	0.0125385	0.999992	0.00933134	0.99999	0.00933134	0.99999	0.00934801	0.999942	0.00940906	0.999915
0.527411	1	0.527265	1	0.453155	0.999995	0.452556	0.999995	0.45315	1	0.453612	0.999989	0.0125343	0.999989	0.0125391	0.999992	0.00933178	0.99999	0.00933178	0.99999	0.00934847	0.999942	0.00940952	0.999915
0.527412	1	0.527266	1	0.453156	0.999995	0.452557	0.999995	0.453151	1	0.453613	0.999989	0.0125349	0.999989	0.0125397	0.999992	0.00933222	0.99999	0.00933222	0.99999	0.00934893	0.999942	0.00940999	0.999915
0.527413	1	0.527267	1	0.453157	0.999995	0.452558	0.999995	0.453152	1	0.453614	0.999989	0.0125355	0.999989	0.0125403	0.999992	0.00933266	0.99999	0.00933266	0.99999	0.00934939	0.999942	0.00941046	0.999915
0.527414	1	0.527268	1	0.453158	0.999995	0.452559	0.999995	0.453153	1	0.453615	0.999989	0.0125361	0.999989	0.0125409	0.999992	0.0093331	0.99999	0.0093331	0.99999	0.00934986	0.999942	0.00941093	0.999915
0.527415	1	0.527269	1	0.453159	0.999995	0.45256	0.999995	0.453154	1	0.453617	0.999989	0.0125367	0.999989	0.0125415	0.999992	0.00933355	0.99999	0.00933355	0.99999	0.00935032	0.999942	0.0094114	0.999915
0.527417	1	0.52727	1	0.45316	0.999995	0.452561	0.999995	0.453155	1	0.453618	0.999989	0.0125373	0.999989	0.0125421	0.999992	0.00933399	0.99999	0.00933399	0.99999	0.00935078	0.999942	0.00941186	0.999915
0.527418	1	0.527271	1	0.453161	0.999995	0.452562	0.999995	0.453156	1	0.453619	0.999989	0.0125379	0.999989	0.0125427	0.999992	0.00933443	0.99999	0.00933443	0.99999	0.00935124	0.999942	0.00941233	0.999915
0.527419	1	0.527272	1	0.453162	0.999995	0.452563	0.999995	0.453158	1	0.45362	0.999989	0.0125385	0.999989	0.0125432	0.999992	0.00933487	0.99999	0.00933487	0.99999	0.0093517	0.999942	0.0094128	0.999915
0.52742	1	0.527274	1	0.453163	0.999995	0.452564	0.999995	0.453159	1	0.453621	0.999989	0.0125391	0.999989	0.0125438	0.999992	0.00933531	0.99999	0.00933531	0.99999	0.00935216	0.999942	0.00941327	0.999915
0.527421	1	0.527275	1	0.453164	0.999995	0.452565	0.999995	0.45316	1	0.453622	0.999989	0.0125397	0.999989	0.0125444	0.999992	0.00933575	0.99999	0.00933575	0.99999	0.00935263	0.999942	0.00941374	0.999915
0.527422	1	0.527276	1	0.453165	0.999995	0.452566	0.999995	0.453161	1	0.453623	0.999989	0.0125402	0.999989	0.012545	0.999992	0.00933619	0.99999	0.00933619	0.99999	0.00935309	0.999942	0.00941416	0.99991
0.527423	1	0.527277	1	0.453166	0.999995	0.452567	0.999995	0.453162	1	0.453624	0.999989	0.0125408	0.999989	0.0125456	0.999992	0.00933663	0.99999	0.00933663	0.99999	0.00935355	0.999942	0.00941462	0.99991
0.527424	1	0.527278	1	0.453167	0.999995	0.452568	0.999995	0.453163	1	0.453625	0.999989	0.0125414	0.999989	0.0125462	0.999992	0.00933708	0.99999	0.00933708	0.99999	0.00935396	0.999937	0.00941509	0.99991
0.527425	1	0.527279	1	0.453168	0.999995	0.452569	0.999995	0.453164	1	0.453626	0.999989	0.012542	0.999989	0.0125468	0.999992	0.00933752	0.99999	0.00933752	0.99999	0.00935443	0.999937	0.00941556	0.99991
0.527426	1	0.52728	1	0.453169	0.999995	0.45257	0.999995	0.453165	1	0.453627	0.999989	0.0125426	0.999989	0.0125474	0.999992	0.00933796	0.99999	0.00933796	0.99999	0.00935489	0.999937	0.00941603	0.99991
0.527427	1	0.527281	1	0.45317	0.999995	0.452571	0.999995	0.453166	1	0.453628	0.999989	0.0125432	0.999989	0.012548	0.999992	0.0093384	0.99999	0.0093384	0.99999	0.00935535	0.999937	0.0094165	0.99991
0.527428	1	0.527282	1	0.453171	0.999995	0.452572	0.999995	0.453167	1	0.45363	0.999989	0.0125438	0.999989	0.0125486	0.999992	0.00933884	0.99999	0.00933884	0.99999	0.00935581	0.999937	0.00941697	0.99991
0.527429	1	0.527283	1	0.453172	0.999995	0.452573	0.999995	0.453168	1	0.453631	0.999989	0.0125444	0.999989	0.0125491	0.999992	0.00933928	0.99999	0.00933928	0.99999	0.00935628	0.999937	0.00941744	0.99991
0.52743	1	0.527284	1	0.453173	0.999995	0.452574	0.999995	0.453169	1	0.453632	0.999989	0.012545	0.999989	0.0125497	0.999992	0.00933973	0.99999	0.00933973	0.99999	0.00935674	0.999937	0.00941791	0.99991
0.527431	1	0.527285	1	0.453175	0.999995	0.452575	0.999995	0.453171	1	0.453633	0.999989	0.0125456	0.999989	0.0125503	0.999992	0.00934017	0.99999	0.00934017	0.99999	0.00935715	0.999931	0.00941837	0.99991
0.527432	1	0.527286	1	0.453176	0.999995	0.452576	0.999995	0.453172	1	0.453634	0.999989	0.0125462	0.999989	0.0125509	0.999992	0.00934061	0.99999	0.00934061	0.99999	0.00935761	0.999931	0.00941884	0.99991
0.527433	1	0.527287	1	0.453177	0.999995	0.452577	0.999995	0.453173	1	0.453635	0.999989	0.0125467	0.999989	0.0125515	0.999992	0.00934105	0.99999	0.00934105	0.99999	0.00935808	0.999931	0.00941931	0.99991
0.527434	1	0.527288	1	0.453178	0.999995	0.452578	0.999995	0.453174	1	0.453636	0.999989	0.0125473	0.999989	0.0125521	0.999992	0.00934149	0.99999	0.00934149	0.99999	0.00935854	0.999931	0.00941978	0.99991
0.527435	1	0.527289	1	0.453179	0.999995	0.452579	0.999995	0.453175	1	0.453637	0.999989	0.0125479	0.999989	0.0125527	0.999992	0.00934193	0.99999	0.00934193	0.99999	0.009359	0.999931	0.00942025	0.99991
0.527436	1	0.52729	1	0.45318	0.999995	0.45258	0.999995	0.453176	1	0.453638	0.999989	0.0125485	0.999989	0.0125533	0.999992	0.00934238	0.99999	0.00934238	0.99999	0.00935946	0.999931	0.00942072	0.99991
0.527437	1	0.527291	1	0.453181	0.999995	0.452581	0.999995	0.453177	1	0.453639	0.999989	0.0125491	0.999989	0.0125539	0.999992	0.00934282	0.99999	0.00934282	0.99999	0.00935993	0.999931	0.00942119	0.99991
0.527438	1	0.527292	1	0.453182	0.999995	0.452582	0.999995	0.453178	1	0.45364	0.999989	0.0125497	0.999989	0.0125545	0.999992	0.00934326	0.99999	0.00934326	0.99999	0.00936039	0.999931	0.00942166	0.99991
0.527439	1	0.527293	1	0.453183	0.999995	0.452584	0.999995	0.453179	1	0.453642	0.999989	0.0125503	0.999989	0.0125551	0.999992	0.0093437	0.99999	0.0093437	0.99999	0.00936085	0.999931	0.00942213	0.99991
0.527441	1	0.527294	1	0.453184	0.999995	0.452585	0.999995	0.45318	1	0.453643	0.999989	0.0125509	0.999989	0.0125557	0.999992	0.00934415	0.99999	0.00934415	0.99999	0.00936132	0.999931	0.0094226	0.99991
0.527442	1	0.527295	1	0.453185	0.999995	0.452586	0.999995	0.453181	1	0.453644	0.999989	0.0125515	0.999989	0.0125562	0.999992	0.00934459	0.99999	0.00934459	0.99999	0.00936178	0.999931	0.00942307	0.99991
0.527443	1	0.527296	1	0.453186	0.999995	0.452587	0.999995	0.453182	1	0.453645	0.999989	0.0125521	0.999989	0.0125568	0.999992	0.00934503	0.99999	0.00934503	0.99999	0.00936224	0.999931	0.00942353	0.99991
0.527444	1	0.527298	1	0.453187	0.999995	0.452588	0.999995	0.453184	1	0.453646	0.999989	0.0125527	0.999989	0.0125574	0.999992	0.00934547	0.99999	0.00934547	0.99999	0.0093627	0.999931	0.009424	0.99991
0.527445	1	0.527299	1	0.453188	0.999995	0.452589	0.999995	0.453185	1	0.453647	0.999989	0.0125532	0.999989	0.012558	0.999992	0.00934591	0.99999	0.00934591	0.99999	0.00936317	0.999931	0.00942447	0.99991
0.527446	1	0.5273	1	0.453189	0.999995	0.45259	0.999995	0.453186	1	0.453648	0.999989	0.0125538	0.999989	0.0125586	0.999992	0.00934636	0.99999	0.00934636	0.99999	0.00936363	0.999931	0.00942494	0.99991
0.527447	1	0.527301	1	0.45319	0.999995	0.452591	0.999995	0.453187	1	0.453649	0.999989	0.0125544	0.999989	0.0125592	0.999992	0.0093468	0.99999	0.0093468	0.99999	0.00936409	0.999931	0.00942541	0.99991
0.527448	1	0.527302	1	0.453191	0.999995	0.452592	0.999995	0.453188	1	0.45365	0.999989	0.012555	0.999989	0.0125598	0.999992	0.00934724	0.99999	0.00934724	0.99999	0.00936456	0.999931	0.00942588	0.99991
0.527449	1	0.527303	1	0.453192	0.999995	0.452593	0.999995	0.453189	1	0.453651	0.999989	0.0125556	0.999989	0.0125604	0.999992	0.00934768	0.99999	0.00934768	0.99999	0.00936502	0.999931	0.00942635	0.99991
0.52745	1	0.527304	1	0.453193	0.999995	0.452594	0.999995	0.45319	1	0.453652	0.999989	0.0125562	0.999989	0.012561	0.999992	0.00934813	0.99999	0.00934813	0.99999	0.00936548	0.999931	0.00942682	0.99991
0.527451	1	0.527305	1	0.453194	0.999995	0.452595	0.999995	0.453191	1	0.453653	0.999989	0.0125568	0.999989	0.0125616	0.999992	0.00934857	0.99999	0.00934857	0.99999	0.00936595	0.999931	0.00942729	0.99991
0.527452	1	0.527306	1	0.453195	0.999995	0.452596	0.999995	0.453192	1	0.453655	0.999989	0.0125574	0.999989	0.0125622	0.999992	0.00934901	0.99999	0.00934901	0.99999	0.00936641	0.999931	0.00942776	0.99991
0.527453	1	0.527307	1	0.453196	0.999995	0.452597	0.999995	0.453193	1	0.453656	0.999989	0.012558	0.999989	0.0125628	0.999992	0.00934945	0.99999	0.00934945	0.99999	0.00936687	0.999931	0.00942823	0.99991
0.527454	1	0.527308	1	0.453197	0.999995	0.452598	0.999995	0.453194	1	0.453657	0.999989	0.0125586	0.999989	0.0125634	0.999992	0.0093499	0.99999	0.0093499	0.99999	0.00936734	0.999931	0.0094287	0.99991
0.527455	1	0.527309	1	0.453198	0.999995	0.452599	0.999995	0.453196	1	0.453658	0.999989	0.0125592	0.999989	0.0125639	0.999992	0.00935034	0.99999	0.00935034	0.99999	0.0093678	0.999931	0.00942917	0.99991
0.527456	1	0.52731	1	0.453199	0.999995	0.4526	0.999995	0.453197	1	0.453659	0.999989	0.0125598	0.999989	0.0125645	0.999992	0.00935078	0.99999	0.00935078	0.99999	0.00936826	0.999931	0.00942964	0.99991
0.527457	1	0.527311	1	0.453201	0.999995	0.452601	0.999995	0.453198	1	0.45366	0.999989	0.0125603	0.999989	0.0125651	0.999992	0.00935123	0.99999	0.00935123	0.99999	0.00936873	0.999931	0.00943011	0.99991
0.527458	1	0.527312	1	0.453202	0.999995	0.452602	0.999995	0.453199	1	0.453661	0.999989	0.0125609	0.999989	0.0125657	0.999992	0.00935167	0.99999	0.00935167	0.99999	0.00936919	0.999931	0.00943058	0.99991
0.527459	1	0.527313	1	0.453203	0.999995	0.452603	0.999995	0.4532	1	0.453662	0.999989	0.0125615	0.999989	0.0125663	0.999992	0.00935211	0.99999	0.00935211	0.99999	0.00936966	0.999931	0.00943105	0.99991
0.52746	1	0.527314	1	0.453204	0.999995	0.452604	0.999995	0.453201	1	0.453663	0.999989	0.0125621	0.999989	0.0125669	0.999992	0.00935255	0.99999	0.00935255	0.99999	0.00937012	0.999931	0.00943152	0.99991
0.527461	1	0.527315	1	0.453205	0.999995	0.452605	0.999995	0.453202	1	0.453664	0.999989	0.0125627	0.999989	0.0125675	0.999992	0.009353	0.99999	0.009353	0.99999	0.00937058	0.999931	0.00943199	0.99991
0.527462	1	0.527316	1	0.453206	0.999995	0.452606	0.999995	0.453203	1	0.453665	0.999989	0.0125633	0.999989	0.0125681	0.999992	0.00935344	0.99999	0.00935344	0.99999	0.00937105	0.999931	0.00943246	0.99991
0.527463	1	0.527317	1	0.453207	0.999995	0.452607	0.999995	0.453204	1	0.453667	0.999989	0.0125639	0.999989	0.0125687	0.999992	0.00935388	0.99999	0.00935388	0.99999	0.00937151	0.999931	0.00943293	0.99991
0.527465	1	0.527318	1	0.453208	0.999995	0.452608	0.999995	0.453205	1	0.453668	0.999989	0.0125644	0.999985	0.0125693	0.999992	0.00935433	0.99999	0.00935433	0.99999	0.00937198	0.999931	0.0094334	0.99991
0.527466	1	0.527319	1	0.453209	0.999995	0.452609	0.999995	0.453206	1	0.453669	0.999989	0.012565	0.999985	0.0125699	0.999992	0.00935477	0.99999	0.00935477	0.99999	0.00937244	0.999931	0.00943387	0.99991
0.527467	1	0.52732	1	0.45321	0.999995	0.45261	0.999995	0.453207	1	0.45367	0.999989	0.0125656	0.999985	0.0125705	0.999992	0.00935521	0.99999	0.00935521	0.99999	0.0093729	0.999931	0.00943434	0.99991
0.527468	1	0.527322	1	0.453211	0.999995	0.452612	0.999995	0.453209	1	0.453671	0.999989	0.0125662	0.999985	0.0125711	0.999992	0.00935566	0.99999	0.00935566	0.99999	0.00937337	0.999931	0.00943481	0.99991
0.527469	1	0.527323	1	0.453212	0.999995	0.452613	0.999995	0.45321	1	0.453672	0.999989	0.0125668	0.999985	0.0125717	0.999992	0.0093561	0.99999	0.0093561	0.99999	0.00937383	0.999931	0.00943528	0.99991
0.52747	1	0.527324	1	0.453213	0.999995	0.452614	0.999995	0.453211	1	0.453673	0.999989	0.0125674	0.999985	0.0125722	0.999992	0.00935654	0.99999	0.00935654	0.99999	0.0093743	0.999931	0.00943575	0.99991
0.527471	1	0.527325	1	0.453214	0.999995	0.452615	0.999995	0.453212	1	0.453674	0.999989	0.012568	0.999985	0.0125728	0.999992	0.00935699	0.99999	0.00935699	0.99999	0.00937476	0.999931	0.00943623	0.99991
0.527472	1	0.527326	1	0.453215	0.999995	0.452616	0.999995	0.453213	1	0.453675	0.999989	0.0125686	0.999985	0.0125734	0.999992	0.00935743	0.99999	0.00935743	0.99999	0.00937522	0.999931	0.0094367	0.99991
0.527473	1	0.527327	1	0.453216	0.999995	0.452617	0.999995	0.453214	1	0.453676	0.999989	0.0125692	0.999985	0.012574	0.999992	0.00935787	0.99999	0.00935787	0.99999	0.00937569	0.999931	0.00943717	0.99991
0.527474	1	0.527328	1	0.453217	0.999995	0.452618	0.999995	0.453215	1	0.453677	0.999989	0.0125698	0.999985	0.0125746	0.999992	0.00935832	0.99999	0.00935832	0.99999	0.00937615	0.999931	0.00943764	0.99991
0.527475	1	0.527329	1	0.453218	0.999995	0.452619	0.999995	0.453216	1	0.453679	0.999989	0.0125704	0.999985	0.0125752	0.999992	0.00935876	0.99999	0.00935876	0.99999	0.00937662	0.999931	0.00943811	0.99991
0.527476	1	0.52733	1	0.453219	0.999995	0.45262	0.999995	0.453217	1	0.45368	0.999989	0.012571	0.999985	0.0125758	0.999992	0.0093592	0.99999	0.0093592	0.99999	0.00937708	0.999931	0.00943858	0.99991
0.527477	1	0.527331	1	0.45322	0.999995	0.452621	0.999995	0.453218	1	0.453681	0.999989	0.0125716	0.999985	0.0125764	0.999992	0.00935965	0.99999	0.00935965	0.99999	0.00937755	0.999931	0.00943905	0.99991
0.527478	1	0.527332	1	0.453221	0.999995	0.452622	0.999995	0.453219	1	0.453682	0.999989	0.0125722	0.999985	0.012577	0.999992	0.00936009	0.99999	0.00936009	0.99999	0.00937796	0.999926	0.00943952	0.99991
0.527479	1	0.527333	1	0.453222	0.999995	0.452623	0.999995	0.45322	1	0.453683	0.999989	0.0125727	0.999985	0.0125776	0.999992	0.00936053	0.99999	0.00936053	0.99999	0.00937843	0.999926	0.00943999	0.99991
0.52748	1	0.527334	1	0.453223	0.999995	0.452624	0.999995	0.453222	1	0.453684	0.999989	0.0125733	0.999985	0.0125782	0.999992	0.00936098	0.99999	0.00936098	0.99999	0.00937889	0.999926	0.00944046	0.99991
0.527481	1	0.527335	1	0.453224	0.999995	0.452625	0.999995	0.453223	1	0.453685	0.999989	0.0125739	0.999985	0.0125788	0.999992	0.00936142	0.99999	0.00936142	0.99999	0.00937936	0.999926	0.00944093	0.99991
0.527482	1	0.527336	1	0.453225	0.999995	0.452626	0.999995	0.453224	1	0.453686	0.999989	0.0125745	0.999985	0.0125794	0.999992	0.00936187	0.99999	0.00936187	0.99999	0.00937982	0.999926	0.00944141	0.99991
0.527483	1	0.527337	1	0.453227	0.999995	0.452627	0.999995	0.453225	1	0.453687	0.999989	0.0125751	0.999985	0.01258	0.999992	0.00936231	0.99999	0.00936231	0.99999	0.00938029	0.999926	0.00944188	0.99991
0.527484	1	0.527338	1	0.453228	0.999995	0.452628	0.999995	0.453226	1	0.453688	0.999989	0.0125757	0.999985	0.0125806	0.999992	0.00936275	0.99999	0.00936275	0.99999	0.00938075	0.999926	0.00944235	0.99991
0.527485	1	0.527339	1	0.453229	0.999995	0.452629	0.999995	0.453227	1	0.453689	0.999989	0.0125763	0.999985	0.0125811	0.999992	0.0093632	0.99999	0.0093632	0.99999	0.00938117	0.999921	0.00944282	0.99991
0.527486	1	0.52734	1	0.45323	0.999995	0.45263	0.999995	0.453228	1	0.45369	0.999989	0.0125769	0.999985	0.0125817	0.999992	0.00936364	0.99999	0.00936364	0.99999	0.00938163	0.999921	0.00944329	0.99991
0.527488	1	0.527341	1	0.453231	0.999995	0.452631	0.999995	0.453229	1	0.453692	0.999989	0.0125775	0.999985	0.0125823	0.999992	0.00936409	0.99999	0.00936409	0.99999	0.0093821	0.999921	0.00944376	0.99991
0.527489	1	0.527342	1	0.453232	0.999995	0.452632	0.999995	0.45323	1	0.453693	0.999989	0.0125781	0.999985	0.0125829	0.999992	0.00936453	0.99999	0.00936453	0.99999	0.00938256	0.999921	0.00944423	0.99991
0.52749	1	0.527343	1	0.453233	0.999995	0.452633	0.999995	0.453231	1	0.453694	0.999989	0.0125787	0.999985	0.0125835	0.999992	0.00936497	0.99999	0.00936497	0.99999	0.00938303	0.999921	0.00944471	0.99991
0.527491	1	0.527344	1	0.453234	0.999995	0.452634	0.999995	0.453232	1	0.453695	0.999989	0.0125793	0.999985	0.0125841	0.999992	0.00936542	0.99999	0.00936542	0.99999	0.00938349	0.999921	0.00944518	0.99991
0.527492	1	0.527346	1	0.453235	0.999995	0.452635	0.999995	0.453233	1	0.453696	0.999989	0.0125799	0.999985	0.0125847	0.999992	0.00936586	0.99999	0.00936586	0.99999	0.00938396	0.999921	0.00944565	0.99991
0.527493	1	0.527347	1	0.453236	0.999995	0.452636	0.999995	0.453235	1	0.453697	0.999989	0.0125805	0.999985	0.0125853	0.999992	0.00936631	0.99999	0.00936631	0.99999	0.00938442	0.999921	0.00944612	0.99991
0.527494	1	0.527348	1	0.453237	0.999995	0.452637	0.999995	0.453236	1	0.453698	0.999989	0.0125811	0.999985	0.0125859	0.999992	0.00936675	0.99999	0.00936675	0.99999	0.00938489	0.999921	0.00944659	0.99991
0.527495	1	0.527349	1	0.453238	0.999995	0.452639	0.999995	0.453237	1	0.453699	0.999989	0.0125817	0.999985	0.0125865	0.999992	0.0093672	0.99999	0.0093672	0.99999	0.00938535	0.999921	0.00944706	0.99991
0.527496	1	0.52735	1	0.453239	0.999995	0.45264	0.999995	0.453238	1	0.4537	0.999989	0.0125822	0.999985	0.0125871	0.999992	0.00936764	0.99999	0.00936764	0.99999	0.00938582	0.999921	0.00944754	0.99991
0.527497	1	0.527351	1	0.45324	0.999995	0.452641	0.999995	0.453239	1	0.453701	0.999989	0.0125828	0.999985	0.0125877	0.999992	0.00936808	0.99999	0.00936808	0.99999	0.00938628	0.999921	0.00944801	0.99991
0.527498	1	0.527352	1	0.453241	0.999995	0.452642	0.999995	0.45324	1	0.453702	0.999989	0.0125834	0.999985	0.0125883	0.999992	0.00936853	0.99999	0.00936853	0.99999	0.00938675	0.999921	0.00944848	0.99991
0.527499	1	0.527353	1	0.453242	0.999995	0.452643	0.999995	0.453241	1	0.453704	0.999989	0.012584	0.999985	0.0125889	0.999992	0.00936897	0.99999	0.00936897	0.99999	0.00938721	0.999921	0.00944895	0.99991
0.5275	1	0.527354	1	0.453243	0.999995	0.452644	0.999995	0.453242	1	0.453705	0.999989	0.0125846	0.999985	0.0125895	0.999992	0.00936942	0.99999	0.00936942	0.99999	0.00938768	0.999921	0.00944942	0.99991
0.527501	1	0.527355	1	0.453244	0.999995	0.452645	0.999995	0.453243	1	0.453706	0.999989	0.0125852	0.999985	0.0125901	0.999992	0.00936986	0.99999	0.00936986	0.99999	0.00938814	0.999921	0.00944989	0.99991
0.527502	1	0.527356	1	0.453245	0.999995	0.452646	0.999995	0.453244	1	0.453707	0.999989	0.0125858	0.999985	0.0125907	0.999992	0.00937031	0.99999	0.00937031	0.99999	0.00938861	0.999921	0.00945037	0.99991
0.527503	1	0.527357	1	0.453246	0.999995	0.452647	0.999995	0.453245	1	0.453708	0.999989	0.0125864	0.999985	0.0125913	0.999992	0.00937075	0.99999	0.00937075	0.99999	0.00938908	0.999921	0.00945084	0.99991
0.527504	1	0.527358	1	0.453247	0.999995	0.452648	0.999995	0.453247	1	0.453709	0.999989	0.012587	0.999985	0.0125919	0.999992	0.0093712	0.99999	0.0093712	0.99999	0.00938954	0.999921	0.00945131	0.99991
0.527505	1	0.527359	1	0.453248	0.999995	0.452649	0.999995	0.453248	1	0.45371	0.999989	0.0125876	0.999985	0.0125924	0.999992	0.00937164	0.99999	0.00937164	0.99999	0.00939001	0.999921	0.00945178	0.99991
0.527506	1	0.52736	1	0.453249	0.999995	0.45265	0.999995	0.453249	1	0.453711	0.999989	0.0125882	0.999985	0.012593	0.999992	0.00937209	0.99999	0.00937209	0.99999	0.00939047	0.999921	0.00945226	0.99991
0.527507	1	0.527361	1	0.45325	0.999995	0.452651	0.999995	0.45325	1	0.453712	0.999989	0.0125888	0.999985	0.0125936	0.999992	0.00937253	0.99999	0.00937253	0.99999	0.00939094	0.999921	0.00945273	0.99991
0.527508	1	0.527362	1	0.453251	0.999995	0.452652	0.999995	0.453251	1	0.453713	0.999989	0.0125894	0.999985	0.0125942	0.999992	0.00937298	0.99999	0.00937298	0.99999	0.0093914	0.999921	0.0094532	0.99991
0.527509	1	0.527363	1	0.453253	0.999995	0.452653	0.999995	0.453252	1	0.453714	0.999989	0.01259	0.999985	0.0125948	0.999992	0.00937342	0.99999	0.00937342	0.99999	0.00939187	0.999921	0.00945367	0.99991
0.52751	1	0.527364	1	0.453254	0.999995	0.452654	0.999995	0.453253	1	0.453715	0.999989	0.0125906	0.999985	0.0125954	0.999992	0.00937387	0.99999	0.00937387	0.99999	0.00939234	0.999921	0.00945414	0.99991
0.527512	1	0.527365	1	0.453255	0.999995	0.452655	0.999995	0.453254	1	0.453717	0.999989	0.0125912	0.999985	0.012596	0.999992	0.00937431	0.99999	0.00937431	0.99999	0.0093928	0.999921	0.00945462	0.99991
0.527513	1	0.527366	1	0.453256	0.999995	0.452656	0.999995	0.453255	1	0.453718	0.999989	0.0125918	0.999985	0.0125966	0.999992	0.00937476	0.99999	0.00937476	0.99999	0.00939327	0.999921	0.00945509	0.99991
0.527514	1	0.527367	1	0.453257	0.999995	0.452657	0.999995	0.453256	1	0.453719	0.999989	0.0125924	0.999985	0.0125972	0.999992	0.0093752	0.99999	0.0093752	0.99999	0.00939373	0.999921	0.00945556	0.99991
0.527515	1	0.527368	1	0.453258	0.999995	0.452658	0.999995	0.453257	1	0.45372	0.999989	0.012593	0.999985	0.0125978	0.999992	0.00937565	0.99999	0.00937565	0.99999	0.0093942	0.999921	0.00945604	0.99991
0.527516	1	0.52737	1	0.453259	0.999995	0.452659	0.999995	0.453258	1	0.453721	0.999989	0.0125935	0.999985	0.0125984	0.999992	0.00937609	0.99999	0.00937609	0.99999	0.00939467	0.999921	0.00945651	0.99991
0.527517	1	0.527371	1	0.45326	0.999995	0.45266	0.999995	0.45326	1	0.453722	0.999989	0.0125941	0.999985	0.012599	0.999992	0.00937654	0.99999	0.00937654	0.99999	0.00939513	0.999921	0.00945698	0.99991
0.527518	1	0.527372	1	0.453261	0.999995	0.452661	0.999995	0.453261	1	0.453723	0.999989	0.0125947	0.999985	0.0125996	0.999992	0.00937698	0.99999	0.00937698	0.99999	0.0093956	0.999921	0.00945745	0.99991
0.527519	1	0.527373	1	0.453262	0.999995	0.452662	0.999995	0.453262	1	0.453724	0.999989	0.0125953	0.999985	0.0126002	0.999992	0.00937743	0.99999	0.00937743	0.99999	0.00939607	0.999921	0.00945793	0.99991
0.52752	1	0.527374	1	0.453263	0.999995	0.452663	0.999995	0.453263	1	0.453725	0.999989	0.0125959	0.999985	0.0126008	0.999992	0.00937787	0.99999	0.00937787	0.99999	0.00939653	0.999921	0.0094584	0.99991
0.527521	1	0.527375	1	0.453264	0.999995	0.452664	0.999995	0.453264	1	0.453726	0.999989	0.0125965	0.999985	0.0126014	0.999992	0.00937832	0.99999	0.00937832	0.99999	0.009397	0.999921	0.00945887	0.99991
0.527522	1	0.527376	1	0.453265	0.999995	0.452665	0.999995	0.453265	1	0.453727	0.999989	0.0125971	0.999985	0.012602	0.999992	0.00937876	0.99999	0.00937876	0.99999	0.00939747	0.999921	0.00945934	0.99991
0.527523	1	0.527377	1	0.453266	0.999995	0.452667	0.999995	0.453266	1	0.453729	0.999989	0.0125977	0.999985	0.0126026	0.999992	0.00937921	0.99999	0.00937921	0.99999	0.00939793	0.999921	0.00945982	0.99991
0.527524	1	0.527378	1	0.453267	0.999995	0.452668	0.999995	0.453267	1	0.45373	0.999989	0.0125983	0.999985	0.0126032	0.999992	0.00937965	0.99999	0.00937965	0.99999	0.0093984	0.999921	0.00946029	0.99991
0.527525	1	0.527379	1	0.453268	0.999995	0.452669	0.999995	0.453268	1	0.453731	0.999989	0.0125989	0.999985	0.0126038	0.999992	0.0093801	0.99999	0.0093801	0.99999	0.00939887	0.999921	0.00946076	0.99991
0.527526	1	0.52738	1	0.453269	0.999995	0.45267	0.999995	0.453269	1	0.453732	0.999989	0.0125995	0.999985	0.0126044	0.999992	0.00938054	0.99999	0.00938054	0.99999	0.00939933	0.999921	0.00946124	0.99991
0.527527	1	0.527381	1	0.45327	0.999995	0.452671	0.999995	0.45327	1	0.453733	0.999989	0.0126001	0.999985	0.012605	0.999992	0.00938099	0.99999	0.00938099	0.99999	0.0093998	0.999921	0.00946171	0.99991
0.527528	1	0.527382	1	0.453271	0.999995	0.452672	0.999995	0.453271	1	0.453734	0.999989	0.0126007	0.999985	0.0126056	0.999992	0.00938144	0.99999	0.00938144	0.99999	0.00940027	0.999921	0.00946218	0.99991
0.527529	1	0.527383	1	0.453272	0.999995	0.452673	0.999995	0.453273	1	0.453735	0.999989	0.0126012	0.999981	0.0126062	0.999992	0.00938188	0.99999	0.00938188	0.99999	0.00940073	0.999921	0.00946266	0.99991
0.52753	1	0.527384	1	0.453273	0.999995	0.452674	0.999995	0.453274	1	0.453736	0.999989	0.0126018	0.999981	0.0126067	0.999992	0.00938233	0.99999	0.00938233	0.99999	0.0094012	0.999921	0.00946313	0.99991
0.527531	1	0.527385	1	0.453274	0.999995	0.452675	0.999995	0.453275	1	0.453737	0.999989	0.0126024	0.999981	0.0126073	0.999992	0.00938277	0.99999	0.00938277	0.99999	0.00940167	0.999921	0.0094636	0.99991
0.527532	1	0.527386	1	0.453275	0.999995	0.452676	0.999995	0.453276	1	0.453738	0.999989	0.012603	0.999981	0.0126079	0.999992	0.00938322	0.99999	0.00938322	0.99999	0.00940213	0.999921	0.00946408	0.99991
0.527533	1	0.527387	1	0.453276	0.999995	0.452677	0.999995	0.453277	1	0.453739	0.999989	0.0126036	0.999981	0.0126085	0.999992	0.00938367	0.99999	0.00938367	0.99999	0.0094026	0.999921	0.00946455	0.99991
0.527535	1	0.527388	1	0.453278	0.999995	0.452678	0.999995	0.453278	1	0.453741	0.999989	0.0126042	0.999981	0.0126091	0.999992	0.00938411	0.99999	0.00938411	0.99999	0.00940307	0.999921	0.00946502	0.99991
0.527536	1	0.527389	1	0.453279	0.999995	0.452679	0.999995	0.453279	1	0.453742	0.999989	0.0126048	0.999981	0.0126097	0.999992	0.00938456	0.99999	0.00938456	0.99999	0.00940353	0.999921	0.0094655	0.99991
0.527537	1	0.52739	1	0.45328	0.999995	0.45268	0.999995	0.45328	1	0.453743	0.999989	0.0126054	0.999981	0.0126103	0.999992	0.009385	0.99999	0.009385	0.99999	0.009404	0.999921	0.00946597	0.99991
0.527538	1	0.527391	1	0.453281	0.999995	0.452681	0.999995	0.453281	1	0.453744	0.999989	0.012606	0.999981	0.0126109	0.999992	0.00938545	0.99999	0.00938545	0.99999	0.00940447	0.999921	0.00946644	0.99991
0.527539	1	0.527393	1	0.453282	0.999995	0.452682	0.999995	0.453282	1	0.453745	0.999989	0.0126066	0.999981	0.0126115	0.999992	0.0093859	0.99999	0.0093859	0.99999	0.00940494	0.999921	0.00946692	0.99991
0.52754	1	0.527394	1	0.453283	0.999995	0.452683	0.999995	0.453283	1	0.453746	0.999989	0.0126072	0.999981	0.0126121	0.999992	0.00938634	0.99999	0.00938634	0.99999	0.0094054	0.999921	0.00946739	0.99991
0.527541	1	0.527395	1	0.453284	0.999995	0.452684	0.999995	0.453284	1	0.453747	0.999989	0.0126078	0.999981	0.0126127	0.999992	0.00938679	0.99999	0.00938679	0.99999	0.00940587	0.999921	0.00946782	0.999905
0.527542	1	0.527396	1	0.453285	0.999995	0.452685	0.999995	0.453286	1	0.453748	0.999989	0.0126084	0.999981	0.0126133	0.999992	0.00938723	0.99999	0.00938723	0.99999	0.00940634	0.999921	0.00946829	0.999905
0.527543	1	0.527397	1	0.453286	0.999995	0.452686	0.999995	0.453287	1	0.453749	0.999989	0.012609	0.999981	0.0126139	0.999992	0.00938768	0.99999	0.00938768	0.99999	0.00940681	0.999921	0.00946876	0.999905
0.527544	1	0.527398	1	0.453287	0.999995	0.452687	0.999995	0.453288	1	0.45375	0.999989	0.0126096	0.999981	0.0126145	0.999992	0.00938813	0.99999	0.00938813	0.99999	0.00940727	0.999921	0.00946924	0.999905
0.527545	1	0.527399	1	0.453288	0.999995	0.452688	0.999995	0.453289	1	0.453751	0.999989	0.0126102	0.999981	0.0126151	0.999992	0.00938857	0.99999	0.00938857	0.99999	0.00940774	0.999921	0.00946971	0.999905
0.527546	1	0.5274	1	0.453289	0.999995	0.452689	0.999995	0.45329	1	0.453752	0.999989	0.0126108	0.999981	0.0126157	0.999992	0.00938902	0.99999	0.00938902	0.99999	0.00940821	0.999921	0.00947019	0.999905
0.527547	1	0.527401	1	0.45329	0.999995	0.45269	0.999995	0.453291	1	0.453754	0.999989	0.0126114	0.999981	0.0126163	0.999992	0.00938947	0.99999	0.00938947	0.99999	0.00940868	0.999921	0.00947066	0.999905
0.527548	1	0.527402	1	0.453291	0.999995	0.452691	0.999995	0.453292	1	0.453755	0.999989	0.012612	0.999981	0.0126169	0.999992	0.00938991	0.99999	0.00938991	0.99999	0.00940914	0.999921	0.00947113	0.999905
0.527549	1	0.527403	1	0.453292	0.999995	0.452692	0.999995	0.453293	1	0.453756	0.999989	0.0126126	0.999981	0.0126175	0.999992	0.00939036	0.99999	0.00939036	0.99999	0.00940961	0.999921	0.00947161	0.999905
0.52755	1	0.527404	1	0.453293	0.999995	0.452694	0.999995	0.453294	1	0.453757	0.999989	0.0126132	0.999981	0.0126181	0.999992	0.00939081	0.99999	0.00939081	0.99999	0.00941008	0.999921	0.00947208	0.999905
0.527551	1	0.527405	1	0.453294	0.999995	0.452695	0.999995	0.453295	1	0.453758	0.999989	0.0126138	0.999981	0.0126187	0.999992	0.00939125	0.99999	0.00939125	0.99999	0.00941055	0.999921	0.00947256	0.999905
0.527552	1	0.527406	1	0.453295	0.999995	0.452696	0.999995	0.453296	1	0.453759	0.999989	0.0126144	0.999981	0.0126193	0.999992	0.0093917	0.99999	0.0093917	0.99999	0.00941101	0.999921	0.00947303	0.999905
0.527553	1	0.527407	1	0.453296	0.999995	0.452697	0.999995	0.453298	1	0.45376	0.999989	0.012615	0.999981	0.0126199	0.999992	0.00939215	0.99999	0.00939215	0.99999	0.00941148	0.999921	0.00947351	0.999905
0.527554	1	0.527408	1	0.453297	0.999995	0.452698	0.999995	0.453299	1	0.453761	0.999989	0.0126156	0.999981	0.0126205	0.999992	0.00939259	0.99999	0.00939259	0.99999	0.00941195	0.999921	0.00947398	0.999905
0.527555	1	0.527409	1	0.453298	0.999995	0.452699	0.999995	0.4533	1	0.453762	0.999989	0.0126162	0.999981	0.0126211	0.999992	0.00939304	0.99999	0.00939304	0.99999	0.00941242	0.999921	0.00947445	0.999905
0.527556	1	0.52741	1	0.453299	0.999995	0.4527	0.999995	0.453301	1	0.453763	0.999989	0.0126168	0.999981	0.0126217	0.999992	0.00939349	0.99999	0.00939349	0.99999	0.00941289	0.999921	0.00947493	0.999905
0.527557	1	0.527411	1	0.4533	0.999995	0.452701	0.999995	0.453299	0.999995	0.453764	0.999989	0.0126174	0.999981	0.0126223	0.999992	0.00939393	0.99999	0.00939393	0.99999	0.00941335	0.999921	0.0094754	0.999905
0.527559	1	0.527412	1	0.453301	0.999995	0.452702	0.999995	0.453301	0.999995	0.453766	0.999989	0.012618	0.999981	0.0126229	0.999992	0.00939438	0.99999	0.00939438	0.99999	0.00941382	0.999921	0.00947588	0.999905
0.52756	1	0.527413	1	0.453302	0.999995	0.452703	0.999995	0.453302	0.999995	0.453767	0.999989	0.0126186	0.999981	0.0126235	0.999992	0.00939483	0.99999	0.00939483	0.99999	0.00941429	0.999921	0.00947635	0.999905
0.527561	1	0.527414	1	0.453304	0.999995	0.452704	0.999995	0.453303	0.999995	0.453768	0.999989	0.0126192	0.999981	0.0126241	0.999992	0.00939527	0.99999	0.00939527	0.99999	0.00941476	0.999921	0.00947683	0.999905
0.527562	1	0.527415	1	0.453305	0.999995	0.452705	0.999995	0.453304	0.999995	0.453769	0.999989	0.0126197	0.999981	0.0126247	0.999992	0.00939572	0.99999	0.00939572	0.99999	0.00941523	0.999921	0.0094773	0.999905
0.527563	1	0.527417	1	0.453306	0.999995	0.452706	0.999995	0.453305	0.999995	0.45377	0.999989	0.0126203	0.999981	0.0126253	0.999992	0.00939617	0.99999	0.00939617	0.99999	0.0094157	0.999921	0.00947773	0.9999
0.527564	1	0.527418	1	0.453307	0.999995	0.452707	0.999995	0.453306	0.999995	0.453771	0.999989	0.0126209	0.999981	0.0126259	0.999992	0.00939661	0.99999	0.00939661	0.99999	0.00941616	0.999921	0.0094782	0.9999
0.527565	1	0.527419	1	0.453308	0.999995	0.452708	0.999995	0.453307	0.999995	0.453772	0.999989	0.0126215	0.999981	0.0126265	0.999992	0.00939706	0.99999	0.00939706	0.99999	0.00941663	0.999921	0.00947868	0.9999
0.527566	1	0.52742	1	0.453309	0.999995	0.452709	0.999995	0.453308	0.999995	0.453773	0.999989	0.0126221	0.999981	0.0126271	0.999992	0.00939751	0.99999	0.00939751	0.99999	0.0094171	0.999921	0.00947915	0.9999
0.527567	1	0.527421	1	0.45331	0.999995	0.45271	0.999995	0.453309	0.999995	0.453774	0.999989	0.0126227	0.999981	0.0126277	0.999992	0.00939796	0.99999	0.00939796	0.99999	0.00941757	0.999921	0.00947963	0.9999
0.527568	1	0.527422	1	0.453311	0.999995	0.452711	0.999995	0.45331	0.999995	0.453775	0.999989	0.0126233	0.999981	0.0126283	0.999992	0.0093984	0.99999	0.0093984	0.99999	0.00941804	0.999921	0.0094801	0.9999
0.527569	1	0.527423	1	0.453312	0.999995	0.452712	0.999995	0.453311	0.999995	0.453776	0.999989	0.0126239	0.999981	0.0126289	0.999992	0.00939885	0.99999	0.00939885	0.99999	0.00941851	0.999921	0.00948058	0.9999
0.52757	1	0.527424	1	0.453313	0.999995	0.452713	0.999995	0.453312	0.999995	0.453778	0.999989	0.0126245	0.999981	0.0126295	0.999992	0.0093993	0.99999	0.0093993	0.99999	0.00941897	0.999921	0.00948105	0.9999
0.527571	1	0.527425	1	0.453314	0.999995	0.452714	0.999995	0.453314	0.999995	0.453779	0.999989	0.0126251	0.999981	0.0126301	0.999992	0.00939975	0.99999	0.00939975	0.99999	0.00941944	0.999921	0.00948153	0.9999
0.527572	1	0.527426	1	0.453315	0.999995	0.452715	0.999995	0.453315	0.999995	0.45378	0.999989	0.0126257	0.999981	0.0126307	0.999992	0.00940019	0.99999	0.00940019	0.99999	0.00941991	0.999921	0.009482	0.9999
0.527573	1	0.527427	1	0.453316	0.999995	0.452716	0.999995	0.453316	0.999995	0.453781	0.999989	0.0126263	0.999981	0.0126313	0.999992	0.00940064	0.99999	0.00940064	0.99999	0.00942038	0.999921	0.00948248	0.9999
0.527574	1	0.527428	1	0.453317	0.999995	0.452717	0.999995	0.453317	0.999995	0.453782	0.999989	0.0126269	0.999981	0.0126318	0.999992	0.00940109	0.99999	0.00940109	0.99999	0.00942085	0.999921	0.00948295	0.9999
0.527575	1	0.527429	1	0.453318	0.999995	0.452718	0.999995	0.453318	0.999995	0.453783	0.999989	0.0126275	0.999981	0.0126324	0.999992	0.00940154	0.99999	0.00940154	0.99999	0.00942132	0.999921	0.00948343	0.9999
0.527576	1	0.52743	1	0.453319	0.999995	0.452719	0.999995	0.453319	0.999995	0.453784	0.999989	0.0126281	0.999981	0.012633	0.999992	0.00940198	0.99999	0.00940198	0.99999	0.00942179	0.999921	0.0094839	0.9999
0.527577	1	0.527431	1	0.45332	0.999995	0.45272	0.999995	0.45332	0.999995	0.453785	0.999989	0.0126287	0.999981	0.0126336	0.999992	0.00940243	0.99999	0.00940243	0.99999	0.00942226	0.999921	0.00948438	0.9999
0.527578	1	0.527432	1	0.453321	0.999995	0.452722	0.999995	0.453321	0.999995	0.453786	0.999989	0.0126293	0.999981	0.0126342	0.999992	0.00940288	0.99999	0.00940288	0.99999	0.00942273	0.999921	0.00948485	0.9999
0.527579	1	0.527433	1	0.453322	0.999995	0.452723	0.999995	0.453322	0.999995	0.453787	0.999989	0.0126299	0.999981	0.0126348	0.999992	0.00940333	0.99999	0.00940333	0.99999	0.00942319	0.999921	0.00948533	0.9999
0.52758	1	0.527434	1	0.453323	0.999995	0.452724	0.999995	0.453323	0.999995	0.453788	0.999989	0.0126305	0.999981	0.0126354	0.999992	0.00940377	0.99999	0.00940377	0.99999	0.00942366	0.999921	0.00948576	0.999894
0.527582	1	0.527435	1	0.453324	0.999995	0.452725	0.999995	0.453324	0.999995	0.453789	0.999989	0.0126311	0.999981	0.012636	0.999992	0.00940422	0.99999	0.00940422	0.99999	0.00942413	0.999921	0.00948623	0.999894
0.527583	1	0.527436	1	0.453325	0.999995	0.452726	0.999995	0.453326	0.999995	0.453791	0.999989	0.0126317	0.999981	0.0126366	0.999992	0.00940467	0.99999	0.00940467	0.99999	0.0094246	0.999921	0.00948671	0.999894
0.527584	1	0.527437	1	0.453326	0.999995	0.452727	0.999995	0.453327	0.999995	0.453792	0.999989	0.0126323	0.999981	0.0126372	0.999992	0.00940512	0.99999	0.00940512	0.99999	0.00942507	0.999921	0.00948718	0.999894
0.527585	1	0.527438	1	0.453327	0.999995	0.452728	0.999995	0.453328	0.999995	0.453793	0.999989	0.0126329	0.999981	0.0126378	0.999992	0.00940557	0.99999	0.00940557	0.99999	0.00942554	0.999921	0.00948766	0.999894
0.527586	1	0.527439	1	0.453328	0.999995	0.452729	0.999995	0.453329	0.999995	0.453794	0.999989	0.0126335	0.999981	0.0126384	0.999992	0.00940601	0.99999	0.00940601	0.99999	0.00942601	0.999921	0.00948813	0.999894
0.527587	1	0.527441	1	0.45333	0.999995	0.45273	0.999995	0.45333	0.999995	0.453795	0.999989	0.0126341	0.999981	0.012639	0.999992	0.00940646	0.99999	0.00940646	0.99999	0.00942648	0.999921	0.00948861	0.999894
0.527588	1	0.527442	1	0.453331	0.999995	0.452731	0.999995	0.453331	0.999995	0.453796	0.999989	0.0126347	0.999981	0.0126396	0.999992	0.00940691	0.99999	0.00940691	0.99999	0.00942695	0.999921	0.00948909	0.999894
0.527589	1	0.527443	1	0.453332	0.999995	0.452732	0.999995	0.453332	0.999995	0.453797	0.999989	0.0126353	0.999981	0.0126402	0.999992	0.00940736	0.99999	0.00940736	0.99999	0.00942742	0.999921	0.00948956	0.999894
0.52759	1	0.527444	1	0.453333	0.999995	0.452733	0.999995	0.453333	0.999995	0.453798	0.999989	0.0126359	0.999981	0.0126408	0.999992	0.00940781	0.99999	0.00940781	0.99999	0.00942789	0.999921	0.00949004	0.999894
0.527591	1	0.527445	1	0.453334	0.999995	0.452734	0.999995	0.453334	0.999995	0.453799	0.999989	0.0126365	0.999981	0.0126414	0.999992	0.00940826	0.99999	0.00940826	0.99999	0.00942836	0.999921	0.00949051	0.999894
0.527592	1	0.527446	1	0.453335	0.999995	0.452735	0.999995	0.453335	0.999995	0.4538	0.999989	0.0126371	0.999981	0.012642	0.999992	0.0094087	0.99999	0.0094087	0.99999	0.00942883	0.999921	0.00949099	0.999894
0.527593	1	0.527447	1	0.453336	0.999995	0.452736	0.999995	0.453336	0.999995	0.453801	0.999989	0.0126377	0.999981	0.0126426	0.999992	0.00940915	0.99999	0.00940915	0.99999	0.0094293	0.999921	0.00949147	0.999894
0.527594	1	0.527448	1	0.453337	0.999995	0.452737	0.999995	0.453337	0.999995	0.453803	0.999989	0.0126383	0.999981	0.0126432	0.999992	0.0094096	0.99999	0.0094096	0.99999	0.00942972	0.999915	0.00949194	0.999894
0.527595	1	0.527449	1	0.453338	0.999995	0.452738	0.999995	0.453339	0.999995	0.453804	0.999989	0.0126389	0.999981	0.0126438	0.999992	0.00941005	0.99999	0.00941005	0.99999	0.00943019	0.999915	0.00949242	0.999894
0.527596	1	0.52745	1	0.453339	0.999995	0.452739	0.999995	0.45334	0.999995	0.453805	0.999989	0.0126395	0.999981	0.0126444	0.999992	0.0094105	0.99999	0.0094105	0.99999	0.00943066	0.999915	0.0094929	0.999894
0.527597	1	0.527451	1	0.45334	0.999995	0.45274	0.999995	0.453341	0.999995	0.453806	0.999989	0.0126401	0.999981	0.012645	0.999992	0.00941095	0.99999	0.00941095	0.99999	0.00943113	0.999915	0.00949337	0.999894
0.527598	1	0.527452	1	0.453341	0.999995	0.452741	0.999995	0.453342	0.999995	0.453807	0.999989	0.0126407	0.999981	0.0126456	0.999992	0.00941139	0.99999	0.00941139	0.99999	0.0094316	0.999915	0.00949385	0.999894
0.527599	1	0.527453	1	0.453342	0.999995	0.452742	0.999995	0.453343	0.999995	0.453808	0.999989	0.0126413	0.999981	0.0126462	0.999992	0.00941184	0.99999	0.00941184	0.99999	0.00943207	0.999915	0.00949432	0.999894
0.5276	1	0.527454	1	0.453343	0.999995	0.452743	0.999995	0.453344	0.999995	0.453809	0.999989	0.0126419	0.999981	0.0126468	0.999992	0.00941229	0.99999	0.00941229	0.99999	0.00943254	0.999915	0.0094948	0.999894
0.527601	1	0.527455	1	0.453344	0.999995	0.452744	0.999995	0.453345	0.999995	0.45381	0.999989	0.0126425	0.999981	0.0126474	0.999992	0.00941274	0.99999	0.00941274	0.99999	0.00943301	0.999915	0.00949528	0.999894
0.527602	1	0.527456	1	0.453345	0.999995	0.452745	0.999995	0.453346	0.999995	0.453811	0.999989	0.0126431	0.999981	0.012648	0.999992	0.00941319	0.99999	0.00941319	0.99999	0.00943348	0.999915	0.00949575	0.999894
0.527603	1	0.527457	1	0.453346	0.999995	0.452746	0.999995	0.453347	0.999995	0.453812	0.999989	0.0126437	0.999981	0.0126486	0.999992	0.00941364	0.99999	0.00941364	0.99999	0.00943395	0.999915	0.00949623	0.999894
0.527605	1	0.527458	1	0.453347	0.999995	0.452747	0.999995	0.453348	0.999995	0.453813	0.999989	0.0126443	0.999981	0.0126492	0.999992	0.00941409	0.99999	0.00941409	0.99999	0.00943442	0.999915	0.00949671	0.999894
0.527606	1	0.527459	1	0.453348	0.999995	0.452749	0.999995	0.453349	0.999995	0.453815	0.999989	0.0126449	0.999981	0.0126498	0.999992	0.00941454	0.99999	0.00941454	0.99999	0.00943489	0.999915	0.00949718	0.999894
0.527607	1	0.52746	1	0.453349	0.999995	0.45275	0.999995	0.45335	0.999995	0.453816	0.999989	0.0126455	0.999981	0.0126504	0.999992	0.00941498	0.99999	0.00941498	0.99999	0.00943536	0.999915	0.00949766	0.999894
0.527608	1	0.527461	1	0.45335	0.999995	0.452751	0.999995	0.453352	0.999995	0.453817	0.999989	0.0126461	0.999981	0.012651	0.999992	0.00941543	0.99999	0.00941543	0.99999	0.00943583	0.999915	0.00949814	0.999894
0.527609	1	0.527462	1	0.453351	0.999995	0.452752	0.999995	0.453353	0.999995	0.453818	0.999989	0.0126467	0.999981	0.0126516	0.999992	0.00941588	0.99999	0.00941588	0.99999	0.0094363	0.999915	0.00949861	0.999894
0.52761	1	0.527463	1	0.453352	0.999995	0.452753	0.999995	0.453354	0.999995	0.453819	0.999989	0.0126473	0.999981	0.0126522	0.999992	0.00941633	0.99999	0.00941633	0.99999	0.00943677	0.999915	0.00949909	0.999894
0.527611	1	0.527465	1	0.453353	0.999995	0.452754	0.999995	0.453355	0.999995	0.45382	0.999989	0.0126479	0.999981	0.0126528	0.999992	0.00941678	0.99999	0.00941678	0.99999	0.00943724	0.999915	0.00949957	0.999894
0.527612	1	0.527466	1	0.453355	0.999995	0.452755	0.999995	0.453356	0.999995	0.453821	0.999989	0.0126485	0.999981	0.0126534	0.999992	0.00941723	0.99999	0.00941723	0.99999	0.00943771	0.999915	0.00950005	0.999894
0.527613	1	0.527467	1	0.453356	0.999995	0.452756	0.999995	0.453357	0.999995	0.453822	0.999989	0.0126491	0.999981	0.012654	0.999992	0.00941768	0.99999	0.00941768	0.99999	0.00943818	0.999915	0.00950052	0.999894
0.527614	1	0.527468	1	0.453357	0.999995	0.452757	0.999995	0.453358	0.999995	0.453823	0.999989	0.0126497	0.999981	0.0126546	0.999992	0.00941813	0.99999	0.00941813	0.99999	0.00943865	0.999915	0.009501	0.999894
0.527615	1	0.527469	1	0.453358	0.999995	0.452758	0.999995	0.453359	0.999995	0.453824	0.999989	0.0126503	0.999981	0.0126552	0.999992	0.00941858	0.99999	0.00941858	0.99999	0.00943912	0.999915	0.00950148	0.999894
0.527616	1	0.52747	1	0.453359	0.999995	0.452759	0.999995	0.45336	0.999995	0.453825	0.999989	0.0126509	0.999981	0.0126559	0.999992	0.00941903	0.99999	0.00941903	0.99999	0.00943959	0.999915	0.00950195	0.999894
0.527617	1	0.527471	1	0.45336	0.999995	0.45276	0.999995	0.453361	0.999995	0.453827	0.999989	0.0126515	0.999981	0.0126565	0.999992	0.00941948	0.99999	0.00941948	0.99999	0.00944006	0.999915	0.00950243	0.999894
0.527618	1	0.527472	1	0.453361	0.999995	0.452761	0.999995	0.453362	0.999995	0.453828	0.999989	0.0126521	0.999981	0.0126571	0.999992	0.00941992	0.99999	0.00941992	0.99999	0.00944053	0.999915	0.00950286	0.999889
0.527619	1	0.527473	1	0.453362	0.999995	0.452762	0.999995	0.453364	0.999995	0.453829	0.999989	0.0126527	0.999981	0.0126577	0.999992	0.00942037	0.99999	0.00942037	0.99999	0.009441	0.999915	0.00950334	0.999889
0.52762	1	0.527474	1	0.453363	0.999995	0.452763	0.999995	0.453365	0.999995	0.45383	0.999989	0.0126533	0.999981	0.0126583	0.999992	0.00942082	0.99999	0.00942082	0.99999	0.00944147	0.999915	0.00950381	0.999889
0.527621	1	0.527475	1	0.453364	0.999995	0.452764	0.999995	0.453366	0.999995	0.453831	0.999989	0.0126539	0.999981	0.0126589	0.999992	0.00942127	0.99999	0.00942127	0.99999	0.00944195	0.999915	0.00950429	0.999889
0.527622	1	0.527476	1	0.453365	0.999995	0.452765	0.999995	0.453367	0.999995	0.453832	0.999989	0.0126545	0.999981	0.0126595	0.999992	0.00942172	0.99999	0.00942172	0.99999	0.00944242	0.999915	0.00950477	0.999889
0.527623	1	0.527477	1	0.453366	0.999995	0.452766	0.999995	0.453368	0.999995	0.453833	0.999989	0.0126551	0.999981	0.0126601	0.999992	0.00942217	0.99999	0.00942217	0.99999	0.00944289	0.999915	0.00950525	0.999889
[truncated: 504,286+ more rows]

## Sheet: fig2b
Forecast_horizon	AUC_2019	AUC_2020	AUC_2021
3	21.4918	33.3471	18.6741
6	25.7914	39.2644	21.9966
9	26.7085	39.161	26.0818
12	20.8801	33.9743	22.7449
15	18.107	21.6287	18.6174
18	17.248	21.6041	18.5402
21	17.833	20.8673	20.8083
24	18.4839	21.1727	16.9054
27	19.742	22.7198	16.8492
30	19.8891	28.5497	20.2117
33	20.1257	30.8539	21.7745
36	16.7513	25.823	18.3021
39	15.4836	18.2331	17.2646
42	15.5823	18.6391	16.6689
45	15.5453	18.6113	17.7577
48	15.4719	18.5799	16.0243

## Sheet: fig3
Forecast_probability_024_2019	Observed_frequency_024_2019	Forecast_probability_2448_2019	Observed_frequency_2448_2019	Forecast_probability_024_2020	Observed_frequency_024_2020	Forecast_probability_2448_2020	Observed_frequency_2448_2020	Forecast_probability_024_2021	Observed_frequency_024_2021	Forecast_probability_2448_2021	Observed_frequency_2448_2021
0.0046507	0.00443408	0.0057707	0.00530475	0.00406901	0.0021857	0.0051585	0.00260045	0.00653162	0.00313065	0.00811036	0.00360877
0.141562	0.12149	0.156281	0.119792	0.143641	0.076924	0.156806	0.0813067	0.140598	0.0858685	0.152718	0.0890244
0.242456	0.22423	0.267755	0.220532	0.243009	0.156409	0.267873	0.165592	0.237286	0.180852	0.263159	0.177992
0.341	0.324051	0.378283	0.324148	0.341927	0.24305	0.380033	0.242121	0.339878	0.260092	0.378424	0.271607
0.442218	0.38704	0.491939	0.367142	0.44318	0.334189	0.492706	0.30544	0.442613	0.321129	0.490649	0.347003
0.542576	0.447612	0.601984	0.363092	0.544298	0.405476	0.603473	0.358076	0.542771	0.405606	0.601865	0.40981
0.643232	0.52507	0.714396	0.482905	0.644363	0.46957	0.712688	0.386334	0.638399	0.516625	0.706169	0.504464
0.737186	0.548123	0.808969	0.497925	0.741563	0.504462	0.815288	0.375801	0.740533	0.702238	0.798373	0.556962
0.814988	0.635417			0.833525	0.511324	0.901098	0.551724	0.81067	0.75
				0.910282	0.545455

## Sheet: fig4a
Forecast_horizon	Recall_FlashNet_2019	Recall_HRES_2019	Recall_FlashNet_2020	Recall_HRES_2020	Recall_FlashNet_2021	Recall_HRES_2021
3	81.7961	72.2607	81.3743	76.6406	77.2329	69.4314
6	83.4641	72.8951	82.6954	73.478	77.9919	68.9932
9	88.0061	72.6101	91.4206	77.8005	84.556	67.6437
12	90.8444	78.031	94.6067	85.3442	89.6574	72.1434
15	89.5582	81.4309	92.3168	81.3594	87.8577	76.4244
18	85.7066	64.8603	85.9854	67.369	78.6664	61.7156
21	76.7335	62.2124	76.531	64.5972	65.949	59.6314
24	77.3477	65.0027	76.5356	67.0034	64.9163	61.9556
27	77.1706	66.388	76.237	68.5186	68.5508	62.0431
30	75.4607	64.5743	76.0795	66.2597	69.6578	62.4044
33	78.0527	67.7298	85.6005	71.8951	77.5877	59.3795
36	82.979	74.1094	90.4311	79.8488	85.415	68.4085
39	84.2032	76.4803	88.4457	78.3745	83.7839	71.8526
42	79.6171	60.81	83.6994	65.2292	74.9391	57.3158
45	71.4875	54.8871	70.0608	59.4718	64.7713	52.9693
48	68.5319	65.3046	71.1495	68.3056	63.8955	63.1033
Inset	Skill Scores
Forecast_horizon	SS_2019	SS_2020	SS_2021
3	34.375	20.2645	25.5215
6	38.9929	34.7538	29.0218
9	56.2106	61.3532	52.2691
12	58.3249	63.2004	62.8721
15	43.7679	58.7821	48.4962
18	59.324	57.0514	44.2759
21	38.4283	33.7086	15.6497
24	35.2742	28.8886	7.78201
27	32.0795	24.5173	17.1448
30	30.7304	29.1041	19.2931
33	31.989	48.7652	44.8251
36	34.258	52.5142	53.8325
39	32.8356	46.5709	42.3886
42	47.9894	53.1199	41.2878
45	36.7975	26.1276	25.0942
48	9.30184	8.97281	2.14709

## Sheet: fig4b
0-24
Month	Recall_HRES_sea	Recall_FlashNet_sea	Recall_HRES_land	Recall_FlashNet_land	Precision_HRES_sea	Precision_FlashNet_sea	Precision_HRES_land	Precision_FlashNet_land
Jenuary	62.9285	71.6634	27.9293	59.1919	6.11311	7.2258	8.22549	17.4393
February	57.6976	68.5853	44.0126	70.0105	5.68876	6.73512	9.54986	14.8845
March	54.1768	62.9871	41.568	68.9227	4.91766	6.02738	4.99627	11.599
April	60.8484	68.9801	69.5091	82.1157	5.87874	7.13413	5.72785	9.0124
May	70.6451	78.2735	73.1871	86.7429	8.0502	9.76689	8.34792	12.5264
June	70.3891	80.1145	78.3809	91.4631	8.20049	10.6169	8.50416	13.1812
July	69.9816	86.8831	76.6396	91.5013	12.4895	19.3265	10.8261	16.3206
Agoust	69.6905	83.8486	73.1328	92.5857	11.9432	17.576	11.5941	20.4627
September	74.3645	85.9614	73.3512	90.0574	11.9487	15.1384	12.2187	18.7716
October	77.9733	87.9755	71.2136	82.159	11.5125	14.5224	13.0996	17.8785
November	71.5616	85.0721	50.8239	70.4889	10.1782	12.861	11.912	17.8063
December	77.5205	84.5049	45.4356	58.6087	7.38418	8.88042	12.1907	16.3588
Inset	Skill Scores 0-24
Month	Recall_SS_sea	Recall_SS_land	Precision_SS_sea	Precision_SS_land
Jenuary	23.5624	43.3777	1.18514	10.0396
February	25.7377	46.4353	1.10947	5.89793
March	19.2269	46.8147	1.16712	6.94996
April	20.7697	41.3454	1.3338	3.48411
May	25.9869	50.557	1.86699	4.55911
June	32.844	60.512	2.63232	5.11174
July	56.3039	63.6191	7.81271	6.1615
Agoust	46.7115	72.4038	6.39668	10.0317
September	45.2378	62.6901	3.62256	7.46501
October	45.4093	38.0226	3.40157	5.49925
November	47.508	39.989	2.98681	6.69135
December	31.0702	24.1423	1.61554	4.74672
24-48
Month	Recall_HRES_sea	Recall_FlashNet_sea	Recall_HRES_land	Recall_FlashNet_land	Precision_HRES_sea	Precision_FlashNet_sea	Precision_HRES_land	Precision_FlashNet_land
Jenuary	56.9683	58.4529	21.4213	54.2945	6.13631	6.31907	7.22912	15.7105
February	54.2173	56.6939	40.7975	66.6667	6.03841	6.33048	9.4617	15.1194
March	44.3036	52.2935	30.0056	71.7428	4.32803	5.21825	3.83811	10.7867
April	50.7453	56.991	59.9216	73.5423	5.73416	6.59735	5.67401	7.70622
May	61.4632	69.7641	66.9139	81.5101	7.89561	9.3812	8.11513	11.7148
June	65.4319	75.8188	75.2016	89.5261	7.95998	9.98364	8.54073	13.0013
July	67.3303	80.0337	74.5793	86.8256	12.3944	17.1427	10.3802	14.6944
Agoust	62.9337	79.5501	67.49	90.014	11.1648	16.3854	11.1405	19.2567
September	71.4399	80.1299	71.4143	86.5467	11.8807	13.669	12.2972	17.0938
October	74.0929	82.8898	63.2648	79.0873	11.3208	13.8454	12.5435	19.2956
November	67.0752	75.1045	47.5014	60.2782	10.0863	11.5503	11.9257	15.7862
December	74.0945	74.582	43.6099	48.7867	7.26355	7.34561	12.0583	13.5259
Inset	Skill Scores 24-48
Month	Recall_SS_sea	Recall_SS_land	Precision_SS_sea	Precision_SS_land
Jenuary	3.45009	41.8347	0.194704	9.14232
February	5.40954	43.696	0.310839	6.24891
March	14.3455	59.6293	0.930496	7.22593
April	12.6803	33.985	0.915696	2.15445
May	21.5404	44.1158	1.61294	3.91764
June	30.0476	57.7635	2.19868	4.87712
July	38.8843	48.1747	5.42003	4.81389
Agoust	44.8288	69.2834	5.87678	9.13377
September	30.4269	52.9368	2.02938	5.4691
October	33.9557	43.0717	2.84683	7.72056
November	24.3867	24.3375	1.62821	4.38322
December	1.88197	9.18033	0.0884904	1.66887
